# Supplementary material for: Proteomic features of skeletal muscle adaptation to resistance exercise training as a function of age
Source: GeroScience. 2022 Sep 26;45(3):1271–87. doi: 10.1007/s11357-022-00658-5 (PMC10400508; doi:10.1007/s11357-022-00658-5)
Supplement: Supplementary file 1 — Supplementary file1 (XLSX 30 KB) [file 11357_2022_658_MOESM1_ESM.xlsx]

## Sheet: Analysed proteins
Protein Details:			Identification Characteristics:				O baseline vs. Y baseline:		Y post-RET vs. pre-RET:		O post-RET vs. pre-RET:
GI Accession	Gene Symbol	Protein Name	Unused	Total	% Coverage	Peptides (95%)	Fold-change	P-value	Fold-change	P-value	Fold-change	P-value
gi|66932947	A2M	alpha-2-macroglobulin precursor [Homo sapiens]	8.48	8.48	7.1	5	0.8395	0.0887	0.9638	0.7686	1.1169	0.1547
gi|34147384	AAMDC	hypothetical protein LOC28971 [Homo sapiens]	4.05	4.06	34.4	2	1.1588	0.5648	0.8954	0.6599	0.8395	0.5398
gi|4501867	ACO2	aconitate hydratase, mitochondrial precursor [Homo sapiens]	21.27	21.29	30.1	14	0.5808	0.1143	1.2134	0.2679	1.5417	0.1266
gi|4501881	ACTA1	actin, alpha skeletal muscle [Homo sapiens]	28.49	28.49	54.4	22	2.7542	0.0383	2.2909	0.0896	0.6486	0.0836
gi|20149322	ACYP2	acylphosphatase-2 [Homo sapiens]	4	4	34.3	2	1.2706	0.5226	1.0765	0.8058	0.871	0.7251
gi|22748717	ADSS1	adenylosuccinate synthetase isozyme 1 isoform 2 [Homo sapiens]	10.15	10.15	23.2	5	0.9376	0.6205	0.9376	0.8041	1.0186	0.6305
gi|116734860	AGL	glycogen debranching enzyme isoform 1 [Homo sapiens]	15.78	15.79	16.2	10	0.8872	0.232	0.8472	0.1031	1.0471	0.4985
gi|4502011	AK1	adenylate kinase isoenzyme 1 [Homo sapiens]	30.57	30.57	81.4	20	1.2246	0.3177	1.0666	0.7961	0.6138	0.0168
gi|4502049	AKR1B1	aldose reductase [Homo sapiens]	14.3	14.3	43	9	1.0965	0.6485	0.8091	0.3644	0.929	0.6787
gi|21361176	ALDH1A1	retinal dehydrogenase 1 [Homo sapiens]	5.51	5.52	16	3	1.1588	0.3844	1.0765	0.6349	0.912	0.6394
gi|4557305	ALDOA	fructose-bisphosphate aldolase A [Homo sapiens]	92.63	92.69	98.4	133	2.355	0.0044	0.6486	0.4351	0.3802	0.0141
gi|39812133	ANKRD2	ankyrin repeat domain-containing protein 2 isoform a [Homo sapiens]	9.45	9.45	36.9	5	1.0568	0.8918	1.0471	0.7856	0.9727	0.8927
gi|50845388	ANXA2	annexin A2 isoform 1 [Homo sapiens]	6.11	6.12	25.8	4	1.1169	0.2484	0.9817	0.992	0.9036	0.3733
gi|4502107	ANXA5	annexin A5 [Homo sapiens]	9.55	10.03	28.8	5	1.3932	0.185	1.2474	0.439	1.1066	0.2971
gi|71773329	ANXA6	annexin A6 isoform 1 [Homo sapiens]	39.98	39.98	49.2	21	1.3552	0.062	0.7586	0.5111	0.7379	0.2019
gi|4557321	APOA1	apolipoprotein A-I preproprotein [Homo sapiens]	16.33	16.35	55.4	11	0.4285	0.0611	0.8318	0.5126	1.7378	0.0869
gi|5802978	APOBEC2	probable C-_U-editing enzyme APOBEC-2 [Homo sapiens]	5.46	5.46	25.5	4	0.929	0.6976	0.8091	0.1572	0.871	0.2295
gi|32189394	ATP5F1B	ATP synthase subunit beta, mitochondrial precursor [Homo sapiens]	8	8	12.9	4	0.8954	0.5473	1.0186	0.9296	1.0375	0.8687
gi|4757748	BIN1	myc box-dependent-interacting protein 1 isoform 8 [Homo sapiens]	13.8	13.8	24.9	9	0.9817	0.7801	0.955	0.6651	0.9376	0.2855
gi|4502419	BLVRB	flavin reductase [Homo sapiens]	10.04	10.04	51.9	6	1	0.9268	0.929	0.6558	0.9204	0.6017
gi|4502517	CA1	carbonic anhydrase 1 [Homo sapiens]	16.34	16.34	66.7	13	0.2512	0.0022	0.6486	0.0968	3.1046	0.005
gi|4557395	CA2	carbonic anhydrase 2 [Homo sapiens]	15	15.35	43.5	9	0.3133	0.0057	0.6546	0.122	1.7061	0.1584
gi|4885099	CA3	carbonic anhydrase 3 [Homo sapiens]	44.88	44.92	87.3	93	5.1051	0.0007	2.0701	0.2868	0.5495	0.0612
gi|5901912	CALM1	calmodulin isoform 1 [Homo sapiens]	4	4	16.8	2	0.4325	0.2812	0.787	0.66	0.879	0.8169
gi|5453593	CAP2	adenylyl cyclase-associated protein 2 [Homo sapiens]	3.32	3.32	11.3	2	0.9727	0.9718	0.8166	0.7124	0.8551	0.7748
gi|4557014	CAT	catalase [Homo sapiens]	12	12	18	6	0.8954	0.2222	0.9204	0.3841	0.9817	0.8693
gi|33946278	CFL2	cofilin-2 [Homo sapiens]	15.76	15.76	78.9	12	1.2474	0.0416	1.0666	0.4176	0.8395	0.287
gi|21536286	CKB	creatine kinase B-type [Homo sapiens]	12.11	46.58	66.4	62	0.5861	0.135	0.5248	0.2121	0.7379	0.7573
gi|21536288	CKM	creatine kinase M-type [Homo sapiens]	126.15	126.15	94	201	0.9462	0.8342	0.8551	0.5325	0.4406	0.4025
gi|153252003	CKMT2	creatine kinase S-type, mitochondrial precursor [Homo sapiens]	21.92	31.53	53	21	0.52	0.0507	1.1588	0.338	1.6749	0.1644
gi|20270371	CMBL	carboxymethylenebutenolidase homolog [Homo sapiens]	8.02	8.02	20	5	1.0375	0.5627	0.8954	0.4934	0.8551	0.2652
gi|4503057	CRYAB	alpha-crystallin B chain [Homo sapiens]	19.61	21.65	60.6	15	1.6144	0.0668	1.6293	0.0919	0.871	0.5654
gi|38327625	CS	citrate synthase, mitochondrial precursor [Homo sapiens]	10.65	10.65	22.8	5	0.9462	0.4869	1	0.8156	1.0375	0.5141
gi|4502893	CSRP3	cysteine and glycine-rich protein 3 [Homo sapiens]	4.51	4.51	17.5	3	1.803	0.3112	1.6596	0.4616	0.9462	0.9996
gi|4503117	CSTB	cystatin-B [Homo sapiens]	2.17	2.17	33.7	2	1.2589	0.6495	1.0471	0.917	0.8472	0.7547
gi|4503143	CTSD	cathepsin D preproprotein [Homo sapiens]	4.01	4.02	10.7	2	1.3062	0.5446	1.1588	0.6795	0.8395	0.7541
gi|11128019	CYCS	cytochrome c [Homo sapiens]	14.16	14.16	66.7	9	0.6081	0.0791	1.1169	0.9825	1.9231	0.054
gi|120433590	DBI	acyl-CoA-binding protein isoform 3 [Homo sapiens]	2.96	2.96	52.9	3	1.0093	0.7899	0.9908	0.8204	0.9817	0.96
gi|91199540	DLD	dihydrolipoyl dehydrogenase, mitochondrial precursor [Homo sapiens]	4.02	4.04	7.5	2	0.9376	0.8855	1.2474	0.5986	1.2246	0.6251
gi|4758208	DUSP3	dual specificity protein phosphatase 3 [Homo sapiens]	4.74	4.74	22.7	3	0.929	0.4744	1.1169	0.2941	1.0186	0.9194
gi|70995211	ECH1	delta(3,5)-Delta(2,4)-dienoyl-CoA isomerase, mitochondrial precursor [Homo sapiens]	7.87	7.87	18.3	4	1.0093	0.8219	1.3305	0.2907	1.4322	0.1583
gi|194097323	ECHS1	enoyl-CoA hydratase, mitochondrial precursor [Homo sapiens]	2.2	2.2	19	2	0.955	0.9718	1.1695	0.7404	1.2706	0.6359
gi|4503475	EEF1A2	elongation factor 1-alpha 2 [Homo sapiens]	22.23	22.27	49.9	17	1.028	0.3759	1.028	0.4504	0.9727	0.6968
gi|4503481	EEF1G	elongation factor 1-gamma [Homo sapiens]	4	4	9.6	2	1.0186	0.9379	0.9638	0.9573	0.9376	0.8973
gi|4503483	EEF2	elongation factor 2 [Homo sapiens]	6.43	6.47	11.5	3	0.9817	0.9157	0.9817	0.8136	1.0093	0.9619
gi|83700235	EIF4A2	eukaryotic initiation factor 4A-II [Homo sapiens]	2.09	2.09	15	2	0.955	0.9088	1.0471	0.8709	0.9462	0.8833
gi|4503571	ENO1	alpha-enolase isoform 1 [Homo sapiens]	11.59	18.46	66.8	24	1.0568	0.4473	0.9817	0.9105	0.9204	0.5482
gi|301897477	ENO3	beta-enolase isoform 1 [Homo sapiens]	68.3	68.74	79.3	103	0.3373	0.0704	1.0186	0.6876	1.7061	0.5893
gi|4758328	FABP3	fatty acid-binding protein, heart [Homo sapiens]	23.45	23.45	93.2	18	0.7047	0.1315	1.1272	0.5883	1.3552	0.2483
gi|4557579	FABP4	fatty acid-binding protein, adipocyte [Homo sapiens]	4	4.52	20.5	3	1.0666	0.782	0.9727	0.9709	1.1588	0.7239
gi|22907028	FBP2	fructose-1,6-bisphosphatase isozyme 2 [Homo sapiens]	19.41	19.42	50.4	14	0.6918	0.2062	0.9727	0.8768	1.0765	0.6386
gi|70906435	FGB	fibrinogen beta chain isoform 1 preproprotein [Homo sapiens]	2	2.95	4.9	2	1.0471	0.9124	1.0666	0.8885	1.0375	0.9294
gi|19743875	FH	fumarate hydratase, mitochondrial precursor [Homo sapiens]	6.88	6.88	29.4	4	0.9036	0.1748	0.9817	0.6675	1.0666	0.4023
gi|228480209	FHL1	four and a half LIM domains protein 1 isoform 3 [Homo sapiens]	22.01	22.01	56	19	9.6383	0.0028	5.0582	0.0691	0.6252	0.4077
gi|4503725	FKBP1A	peptidyl-prolyl cis-trans isomerase FKBP1A isoform a [Homo sapiens]	4	4	25	2	1.2359	0.6071	1.0965	0.8038	1.0864	0.8153
gi|4503727	FKBP3	peptidyl-prolyl cis-trans isomerase FKBP3 [Homo sapiens]	6.03	6.03	21	3	0.9908	0.7729	0.9462	0.6276	1	0.9544
gi|188595687	FLNC	filamin-C isoform b [Homo sapiens]	76.5	76.52	25.5	40	1.9231	0	1.3305	0.1414	0.9376	0.4897
gi|56682959	FTH1	ferritin heavy chain [Homo sapiens]	6.46	6.47	22.4	5	1.0093	0.9182	0.787	0.1708	0.8954	0.5136
gi|4503909	GAMT	guanidinoacetate N-methyltransferase isoform a [Homo sapiens]	3.26	3.26	6.4	2	1.0765	0.9278	0.9727	0.8297	0.9817	0.9233
gi|7669492	GAPDH	glyceraldehyde-3-phosphate dehydrogenase [Homo sapiens]	90.18	90.18	97	128	1.0864	0.7238	2.0137	0.3676	1.2706	0.6417
gi|296531408	GATD3B	ES1 protein homolog, mitochondrial isoform Ib precursor [Homo sapiens]	4.43	4.44	29.5	2	0.7727	0.2377	1.028	0.8387	1.2023	0.3175
gi|6598323	GDI2	rab GDP dissociation inhibitor beta isoform 1 [Homo sapiens]	2.16	2.16	14.8	2	1.1912	0.5639	0.9036	0.7199	0.929	0.8269
gi|118402586	GLO1	lactoylglutathione lyase [Homo sapiens]	4.8	4.8	32.6	3	0.9817	0.8327	0.9462	0.6799	0.9204	0.5471
gi|4504067	GOT1	aspartate aminotransferase, cytoplasmic [Homo sapiens]	33.1	33.13	61.7	27	0.7379	0.654	1.2823	0.2015	1.2942	0.351
gi|73486658	GOT2	aspartate aminotransferase, mitochondrial precursor [Homo sapiens]	20.79	20.79	39.1	11	0.8166	0.3418	1.406	0.1212	1.2589	0.2036
gi|24307999	GPD1L	glycerol-3-phosphate dehydrogenase 1-like protein [Homo sapiens]	4.88	4.88	29.3	5	1.1272	0.3342	0.9727	0.9045	0.8241	0.184
gi|18201905	GPI	glucose-6-phosphate isomerase isoform 2 [Homo sapiens]	40.91	40.95	50.7	25	1.028	0.4414	1.1482	0.3515	0.787	0.3445
gi|4885351	GPT	alanine aminotransferase 1 [Homo sapiens]	6.12	6.12	17.7	5	0.9462	0.9538	0.9376	0.8009	1.0568	0.8099
gi|4504165	GSN	gelsolin isoform a precursor [Homo sapiens]	4.01	4.01	11.6	2	1.2474	0.5632	1.2823	0.5254	0.8954	0.7793
gi|4504175	GSTM2	glutathione S-transferase Mu 2 isoform 1 [Homo sapiens]	11.01	11.01	56.4	6	1.7865	0.0446	1.2359	0.4726	0.673	0.2484
gi|4758484	GSTO1	glutathione S-transferase omega-1 isoform 1 [Homo sapiens]	2.91	2.91	17.8	2	1.1588	0.6849	0.9817	0.7572	0.9204	0.6557
gi|4504183	GSTP1	glutathione S-transferase P [Homo sapiens]	9.47	9.47	46.7	8	1.0864	0.6283	0.9817	0.9896	0.955	0.7853
gi|296040505	GYG1	glycogenin-1 isoform 2 [Homo sapiens]	4.01	4.01	10.8	2	1.0765	0.6814	0.8954	0.7545	0.955	0.8014
gi|296179429	HADH	hydroxyacyl-coenzyme A dehydrogenase, mitochondrial isoform 2 precursor [Homo sapiens]	5.36	5.37	30.9	3	0.9908	0.9812	0.9817	0.9739	1.1066	0.5187
gi|94538322	HAGH	hydroxyacylglutathione hydrolase, mitochondrial isoform 1 precursor [Homo sapiens]	4	4	7.8	2	1.1066	0.68	1.0471	0.8464	0.955	0.8911
gi|4885413	HINT1	histidine triad nucleotide-binding protein 1 [Homo sapiens]	4.54	4.54	34.1	3	1.0666	0.4561	0.9727	0.9319	0.9036	0.4614
gi|4826762	HP	haptoglobin isoform 1 preproprotein [Homo sapiens]	11.83	11.83	26.9	7	0.9204	0.4366	0.863	0.1657	1.0864	0.334
gi|11321561	HPX	hemopexin precursor [Homo sapiens]	3.51	3.51	7.8	2	1	0.9933	0.9817	0.9338	1.028	0.9202
gi|20149594	HSP90AB1	heat shock protein HSP 90-beta [Homo sapiens]	9.04	9.05	17	5	1.0965	0.3385	0.9727	0.857	0.929	0.5592
gi|194248072	HSPA1A	heat shock 70 kDa protein 1A/1B [Homo sapiens]	10.58	24.61	36.4	15	1.2942	0.3804	0.9036	0.4874	0.8241	0.4037
gi|13676857	HSPA2	heat shock-related 70 kDa protein 2 [Homo sapiens]	0.54	16.84	32.9	13	0.7943	0.5756	0.631	0.4048	0.6427	0.5486
gi|5729877	HSPA8	heat shock cognate 71 kDa protein isoform 1 [Homo sapiens]	36.04	36.1	42.9	23	1	0.9648	1.0186	0.9153	0.871	0.4019
gi|24234688	HSPA9	stress-70 protein, mitochondrial precursor [Homo sapiens]	4	4.05	15.9	2	0.9638	0.8939	1.028	0.7559	1.0093	0.8996
gi|4504517	HSPB1	heat shock protein beta-1 [Homo sapiens]	27.22	27.22	84.9	25	1.4454	0.0461	1.4454	0.0897	0.6607	0.0805
gi|4504519	HSPB2	heat shock protein beta-2 [Homo sapiens]	4	4	17	2	1.0965	0.6687	1.0765	0.6827	1.1376	0.5568
gi|21389433	HSPB6	heat shock protein beta-6 [Homo sapiens]	11.74	11.74	75.6	9	1.0471	0.5582	1.0965	0.3463	1.0093	0.9817
gi|7657202	HSPB7	heat shock protein beta-7 [Homo sapiens]	8.1	8.1	52.9	4	1.0093	0.9057	1.0186	0.8571	1.0186	0.8882
gi|295986608	IGLL5	immunoglobulin lambda-like polypeptide 5 [Homo sapiens]	6.03	6.03	34.6	5	0.929	0.776	1.0666	0.6997	1.1376	0.4551
gi|221625507	IMPA1	inositol monophosphatase 1 isoform 3 [Homo sapiens]	1.57	1.58	24.8	2	0.7798	0.6475	0.879	0.8069	1.0471	0.913
gi|42741669	KLHL41	kelch repeat and BTB domain-containing protein 10 [Homo sapiens]	12	12.01	13.7	6	1.1066	0.2115	1.1169	0.2494	0.9462	0.7202
gi|122056614	LDB3	LIM domain-binding protein 3 isoform 2 [Homo sapiens]	18.06	18.13	33.2	11	1.0186	0.857	0.9908	0.5943	0.9817	0.861
gi|5031857	LDHA	L-lactate dehydrogenase A chain isoform 1 [Homo sapiens]	39.36	39.36	70.8	29	0.5297	0.0675	0.6982	0.2752	1.8365	0.0338
gi|4557032	LDHB	L-lactate dehydrogenase B chain [Homo sapiens]	10.46	17.72	44.6	10	1	0.6261	1.0666	0.6752	0.929	0.6215
gi|4504981	LGALS1	galectin-1 [Homo sapiens]	8.4	8.41	51.1	5	1.0093	0.5116	0.9638	0.603	0.9462	0.4678
gi|7657309	LMCD1	LIM and cysteine-rich domains protein 1 [Homo sapiens]	7.26	7.26	24.7	6	2.729	0.0378	1.4454	0.3554	0.912	0.7506
gi|48255970	MAPK12	mitogen-activated protein kinase 12 [Homo sapiens]	1.8	1.8	13.6	2	0.8241	0.7175	0.7798	0.6481	0.929	0.8919
gi|341916223	MAPT	PREDICTED: microtubule-associated protein tau isoform 5 [Homo sapiens]	2	2.69	6.5	2	0.4875	0.3206	0.9462	0.9268	2.2909	0.2781
gi|4885477	MB	myoglobin [Homo sapiens]	64.32	64.32	99.4	128	1.0093	0.3872	0.9638	0.0019	0.955	0.0116
gi|5174539	MDH1	malate dehydrogenase, cytoplasmic isoform 2 [Homo sapiens]	35.14	35.18	67.4	26	0.6668	0.0975	0.8395	0.514	1.1803	0.3591
gi|21735621	MDH2	malate dehydrogenase, mitochondrial precursor [Homo sapiens]	26.57	26.59	71	19	0.5346	0.0112	1.0864	0.6457	1.6144	0.0203
gi|153792663	MYH2	myosin-2 [Homo sapiens]	33.55	33.63	18.4	20	1.028	0.2934	0.9908	0.7761	0.955	0.2873
gi|17986273	MYL1	myosin light chain 1/3, skeletal muscle isoform isoform 1f [Homo sapiens]	10	10	38.7	5	1.028	0.8433	0.9817	0.7873	1.0471	0.4782
gi|94981553	MYL2	myosin regulatory light chain 2, ventricular/cardiac muscle isoform [Homo sapiens]	2.79	2.8	31.9	2	0.8954	0.8457	0.9376	0.9138	0.863	0.7859
gi|4557777	MYL3	myosin light chain 3 [Homo sapiens]	6.7	8.76	28.2	6	1.1066	0.3553	1.1169	0.2316	0.929	0.5479
gi|28372499	MYLPF	myosin regulatory light chain 2, skeletal muscle isoform [Homo sapiens]	4.35	4.35	18.9	2	0.9376	0.4161	1.0093	0.9693	1.1912	0.2464
gi|156104903	MYOM2	myomesin-2 [Homo sapiens]	12.22	12.22	8.8	6	1.0186	0.4228	0.955	0.8192	0.9376	0.3621
gi|42544222	NDRG2	protein NDRG2 isoform a [Homo sapiens]	2.4	2.47	12.4	2	0.912	0.7916	0.955	0.8948	1.0375	0.8863
gi|158937236	NPEPPS	puromycin-sensitive aminopeptidase [Homo sapiens]	8.14	8.14	11.3	5	1.0093	0.6155	0.929	0.7497	0.879	0.2587
gi|51873036	OGDH	2-oxoglutarate dehydrogenase, mitochondrial isoform 1 precursor [Homo sapiens]	5.32	5.33	4	3	0.8395	0.5694	0.9204	0.7902	0.9817	0.9888
gi|167857790	ORM1	alpha-1-acid glycoprotein 1 precursor [Homo sapiens]	4	4	20.9	2	0.8091	0.3941	0.8017	0.3976	1.1695	0.4913
gi|122939159	PADI2	protein-arginine deiminase type-2 [Homo sapiens]	14.78	14.8	19.7	8	1.0471	0.3295	1.028	0.502	0.9817	0.7262
gi|31543380	PARK7	protein DJ-1 [Homo sapiens]	10.89	10.89	60.3	7	1.0765	0.2691	0.9727	0.9192	1.028	0.614
gi|226530908	PCMT1	protein-L-isoaspartate(D-aspartate) O-methyltransferase [Homo sapiens]	4	4	17.9	2	0.8166	0.5009	1.0093	0.9435	1.1169	0.6615
gi|291084858	PDHB	pyruvate dehydrogenase E1 component subunit beta, mitochondrial isoform 2 precursor [Homo sapiens]	2	2	7.3	2	0.6982	0.5347	0.9036	0.847	1.2823	0.6251
gi|166235176	PDLIM3	PDZ and LIM domain protein 3 isoform a [Homo sapiens]	22.38	22.38	50.6	15	2.2284	0.008	1.2823	0.2708	0.7798	0.2225
gi|197383100	PDLIM5	PDZ and LIM domain protein 5 isoform b [Homo sapiens]	2.01	2.02	15.2	2	1.1695	0.7464	1.3677	0.5656	0.871	0.792
gi|4505621	PEBP1	phosphatidylethanolamine-binding protein 1 [Homo sapiens]	24.9	24.9	82.9	16	1.3677	0.1262	0.912	0.8543	0.7379	0.2319
gi|4505749	PFKM	6-phosphofructokinase, muscle type isoform 2 [Homo sapiens]	41.55	41.59	43.2	29	0.8872	0.8485	0.7379	0.0713	0.7516	0.0692
gi|4826898	PFN1	profilin-1 [Homo sapiens]	10.49	10.49	55.7	5	1.0765	0.4267	1.0375	0.7503	0.912	0.4156
gi|50593010	PGAM2	phosphoglycerate mutase 2 [Homo sapiens]	30.41	30.44	72.3	28	0.6918	0.8571	0.6546	0.482	1.1066	0.7163
gi|4505763	PGK1	phosphoglycerate kinase 1 [Homo sapiens]	43.91	43.91	69.1	35	0.7586	0.3866	0.9036	0.6735	1.0864	0.9624
gi|21361621	PGM1	phosphoglucomutase-1 isoform 1 [Homo sapiens]	61.14	61.14	67.3	47	1.2134	0.3363	0.9036	0.4583	0.6546	0.0336
gi|24475861	PHPT1	14 kDa phosphohistidine phosphatase isoform 3 [Homo sapiens]	2.55	2.55	25.6	2	1.028	0.8879	0.9462	0.9808	0.9638	0.8348
gi|332164781	PKM	pyruvate kinase isozymes M1/M2 isoform f [Homo sapiens]	77.69	77.69	88.3	78	0.4325	0.0229	0.8318	0.3418	2.0701	0.0272
gi|255958306	PLIN3	perilipin-3 isoform 3 [Homo sapiens]	3.14	3.14	6.2	2	1.028	0.9261	0.9462	0.8991	0.8017	0.612
gi|10863927	PPIA	peptidyl-prolyl cis-trans isomerase A [Homo sapiens]	13.45	13.45	63	8	1.1803	0.3642	1.0965	0.4782	1.1482	0.6576
gi|21361399	PPP2R1A	serine/threonine-protein phosphatase 2A 65 kDa regulatory subunit A alpha isoform [Homo sapiens]	4.01	4.02	9.7	2	0.2831	0.1787	0.8166	0.7275	2.1878	0.2537
gi|4505591	PRDX1	peroxiredoxin-1 [Homo sapiens]	11.9	17.94	60.8	10	1.0093	0.5905	0.9376	0.7106	0.9376	0.6244
gi|32189392	PRDX2	peroxiredoxin-2 isoform a [Homo sapiens]	21.47	21.49	59.1	14	0.6138	0.0078	0.8241	0.2935	1.1695	0.1776
gi|5802974	PRDX3	thioredoxin-dependent peroxide reductase, mitochondrial isoform a precursor [Homo sapiens]	3.31	4.21	21.5	3	1.2246	0.564	1.1482	0.7387	1.0965	0.8408
gi|6912238	PRDX5	peroxiredoxin-5, mitochondrial isoform a precursor [Homo sapiens]	6	6.01	19.6	3	0.863	0.3844	0.9638	0.8397	1.1272	0.404
gi|4758638	PRDX6	peroxiredoxin-6 [Homo sapiens]	30.12	30.12	79.9	17	0.9817	0.91	0.9462	0.7049	0.9817	0.3926
gi|41349456	PREP	prolyl endopeptidase [Homo sapiens]	6	6	5.8	3	1.1272	0.5623	1.1376	0.5771	0.8472	0.5259
gi|46909584	PRKACA	cAMP-dependent protein kinase catalytic subunit alpha isoform 2 [Homo sapiens]	4	4.02	13.4	2	0.9638	0.9479	0.9727	0.9831	1.0568	0.7491
gi|47132583	PRKAR1A	cAMP-dependent protein kinase type I-alpha regulatory subunit [Homo sapiens]	4	4.01	20.5	2	1.0186	0.9399	0.9908	0.9907	0.9638	0.9322
gi|4506145	PRSS1	trypsin-1 preproprotein [Homo sapiens]	12.18	12.27	34.4	23	0.3404	0.3398	0.5105	0.3987	0.3664	0.8702
gi|5032009	PYGM	glycogen phosphorylase, muscle form isoform 1 [Homo sapiens]	111.13	111.13	72.6	80	0.6081	0.0001	0.5702	0	1.5417	0.0001
gi|208973246	QDPR	dihydropteridine reductase [Homo sapiens]	4	4	16	2	0.9817	0.974	0.9204	0.8087	1.0568	0.8175
gi|42822874	RNH1	ribonuclease inhibitor [Homo sapiens]	2.24	2.25	12.6	2	1.5704	0.4481	1.2359	0.6739	0.9376	0.9034
gi|5454032	S100A1	protein S100-A1 [Homo sapiens]	7.28	7.28	55.3	5	1.4454	0.7817	1.1066	0.9016	0.5445	0.3391
gi|7657532	S100A6	protein S100-A6 [Homo sapiens]	3.37	3.38	25.6	2	1.1376	0.464	1.0093	0.9702	0.879	0.5018
gi|16306550	SELENBP1	selenium-binding protein 1 [Homo sapiens]	8.25	8.25	28.6	6	1.028	0.7813	0.955	0.743	0.9462	0.745
gi|50363221	SERPINA1	alpha-1-antitrypsin precursor [Homo sapiens]	12.67	12.67	37.1	8	0.5861	0.078	0.7379	0.1647	1.406	0.2468
gi|10047090	SMPX	small muscular protein [Homo sapiens]	4	4	43.2	2	1.0864	0.8037	1.1272	0.7345	0.871	0.7293
gi|303304956	SMTNL1	smoothelin-like protein 1 [Homo sapiens]	2.48	2.48	6.3	2	1.1803	0.5124	1.1376	0.606	0.9638	0.8896
gi|19923193	ST13	hsc70-interacting protein [Homo sapiens]	3.54	3.55	8.4	2	0.929	0.7797	0.9817	0.9625	1.0471	0.8043
gi|48255907	TAGLN	transgelin [Homo sapiens]	3.59	3.6	17.9	2	1.556	0.4061	1	0.9828	0.9727	0.9596
gi|4557871	TF	serotransferrin precursor [Homo sapiens]	16.59	16.59	20.8	10	0.8395	0.2196	1.028	0.7317	1.1588	0.2107
gi|4507617	TNNC2	troponin C, skeletal muscle [Homo sapiens]	4	4	17.5	2	0.871	0.7323	1.0375	0.9879	1.2359	0.5503
gi|4507645	TPI1	triosephosphate isomerase isoform 1 [Homo sapiens]	40.51	40.51	96	49	0.6668	0.6676	0.6427	0.386	1	0.73
gi|63252898	TPM1	tropomyosin alpha-1 chain isoform 1 [Homo sapiens]	5.56	5.58	32.8	3	0.9638	0.9502	1.0186	0.6865	1.0093	0.7868
gi|4507669	TPT1	translationally-controlled tumor protein [Homo sapiens]	4.01	4.03	21.5	2	0.9727	0.912	0.9204	0.7461	0.9817	0.9507
gi|270265876	TRIM72	tripartite motif-containing protein 72 [Homo sapiens]	6.45	6.45	17.2	4	0.7447	0.3681	0.8017	0.5397	1.0864	0.8683
gi|17921989	TUBA4A	tubulin alpha-4A chain [Homo sapiens]	7.74	7.74	23.7	6	1.5704	0.2207	1.7539	0.1476	1.2589	0.4286
gi|5174735	TUBB4B	tubulin beta-2C chain [Homo sapiens]	8.98	8.98	18.7	5	1.0765	0.2759	1.0765	0.3397	0.955	0.4192
gi|23510340	UBA1	ubiquitin-like modifier-activating enzyme 1 [Homo sapiens]	9.22	9.22	10.1	5	0.9462	0.8886	0.9908	0.8077	0.929	0.5771
gi|77539055	UBA52	ubiquitin-60S ribosomal protein L40 precursor [Homo sapiens]	6.73	6.73	35.9	5	0.7798	0.568	1.0568	0.9015	0.7112	0.5621
gi|73765546	UBE2V1	ubiquitin-conjugating enzyme E2 variant 1 isoform d [Homo sapiens]	4	4	21.1	2	0.8091	0.6415	0.955	0.9592	1.0186	0.9906
gi|48255968	UGP2	UTP--glucose-1-phosphate uridylyltransferase isoform b [Homo sapiens]	16.65	16.67	33.6	9	1.0093	0.5695	0.9908	0.7661	0.9036	0.204
gi|7669550	VCL	vinculin isoform meta-VCL [Homo sapiens]	11.35	11.37	21	8	1.1912	0.3233	1.0471	0.6445	0.955	0.8044
gi|6005942	VCP	transitional endoplasmic reticulum ATPase [Homo sapiens]	8.02	8.02	10.1	4	0.8241	0.4478	0.8954	0.729	1.3305	0.1627
gi|5803225	YWHAE	14-3-3 protein epsilon [Homo sapiens]	5.84	11.09	44.7	8	1.028	0.8309	0.912	0.5538	0.9462	0.6654
gi|21464101	YWHAG	14-3-3 protein gamma [Homo sapiens]	13.49	13.51	44.5	11	0.9638	0.8505	0.879	0.4493	1.0186	0.8518
gi|4507953	YWHAZ	14-3-3 protein zeta/delta [Homo sapiens]	2	7.08	24.9	5	1.4191	0.5293	0.9462	0.9183	0.8472	0.7634
