# Supplementary material for: Proteomic features of skeletal muscle adaptation to resistance exercise training as a function of age
Source: GeroScience. 2022 Sep 26;45(3):1271–87. doi: 10.1007/s11357-022-00658-5 (PMC10400508; doi:10.1007/s11357-022-00658-5)
Supplement: Supplementary file 2 — Supplementary file2 (XLSX 25 KB) [file 11357_2022_658_MOESM2_ESM.xlsx]

## Sheet: Basal ageing signature
Database	Term	Count	FDR	Genes
Upregulated in O vs. Y muscle:
GO CC	focal adhesion (GO:0005925)	8	6.43409e-06	GSN;FHL1;ANXA5;ANXA6;HSPB1;FLNC;YWHAZ;HSPA1A
GO CC	ficolin-1-rich granule lumen (GO:1904813)	6	9.02805e-06	CSTB;GSN;ALDOA;CTSD;PGM1;HSPA1A
GO CC	sarcoplasm (GO:0016528)	4	1.6224e-05	FKBP1A;GSTM2;GSN;S100A1
GO CC	ficolin-1-rich granule (GO:0101002)	6	2.48206e-05	CSTB;GSN;ALDOA;CTSD;PGM1;HSPA1A
GO CC	tertiary granule lumen (GO:1904724)	4	0.000103012	CSTB;ALDOA;CTSD;PGM1
GO CC	sarcoplasmic reticulum (GO:0016529)	3	0.000725782	FKBP1A;GSTM2;S100A1
GO CC	tertiary granule (GO:0070820)	4	0.00491767	CSTB;ALDOA;CTSD;PGM1
GO CC	cytoskeleton (GO:0005856)	6	0.00545818	ACTA1;GSN;HSPB1;ALDOA;PGM1;TUBA4A
Downregulated in O vs. Y muscle:
GO BP	hexose biosynthetic process (GO:0019319)	8	5.41991e-12	TPI1;MDH1;GOT1;MDH2;PGAM2;PGK1;ENO3;FBP2
GO BP	gluconeogenesis (GO:0006094)	8	5.86175e-12	TPI1;MDH1;GOT1;MDH2;PGAM2;PGK1;ENO3;FBP2
GO BP	glucose metabolic process (GO:0006006)	8	8.84153e-11	TPI1;MDH1;GOT1;MDH2;PGAM2;PGK1;ENO3;FBP2
GO BP	pyruvate metabolic process (GO:0006090)	6	7.58963e-08	LDHA;TPI1;PKM;PGAM2;PGK1;PDHB
GO BP	nicotinamide nucleotide metabolic process (GO:0046496)	6	8.25843e-08	LDHA;TPI1;PKM;PGAM2;PGK1;PDHB
GO BP	glucose catabolic process to pyruvate (GO:0061718)	5	1.6909e-07	TPI1;PKM;PGAM2;PGK1;ENO3
GO BP	glycolytic process (GO:0006096)	5	1.7887e-07	LDHA;TPI1;PKM;PGAM2;PGK1
GO BP	canonical glycolysis (GO:0061621)	5	1.87878e-07	TPI1;PKM;PGAM2;PGK1;ENO3
GO BP	ATP generation from ADP (GO:0006757)	5	1.93455e-07	LDHA;TPI1;PKM;PGAM2;PGK1
GO BP	glycolytic process through glucose-6-phosphate (GO:0061620)	5	2.11363e-07	TPI1;PKM;PGAM2;PGK1;ENO3
GO BP	carbohydrate catabolic process (GO:0016052)	5	9.29143e-07	LDHA;TPI1;PKM;PGAM2;PGK1
GO BP	glycogen metabolic process (GO:0005977)	3	0.00757995	PYGM;CALM1;UBA52
GO CC	mitochondrion (GO:0005739)	9	0.00767012	CKMT2;PKM;MDH1;PPP2R1A;MDH2;CYCS;PDHB;ACO2;MAPT
GO MF	hydro-lyase activity (GO:0016836)	4	0.000774481	CA1;CA2;ACO2;ENO3
KEGG	Glycolysis / Gluconeogenesis	8	2.66277e-11	LDHA;TPI1;PKM;PGAM2;PGK1;PDHB;ENO3;FBP2
KEGG	Pyruvate metabolism	5	5.44677e-07	LDHA;PKM;MDH1;MDH2;PDHB
KEGG	Glucagon signaling pathway	6	1.09635e-06	LDHA;PKM;PGAM2;PYGM;PDHB;CALM1
KEGG	Citrate cycle (TCA cycle)	4	9.68531e-06	MDH1;MDH2;PDHB;ACO2
KEGG	Cysteine and methionine metabolism	4	4.95127e-05	LDHA;MDH1;GOT1;MDH2
KEGG	Central carbon metabolism in cancer	4	0.000153603	LDHA;PKM;PGAM2;PDHB
KEGG	Glyoxylate and dicarboxylate metabolism	3	0.000585454	MDH1;MDH2;ACO2
KEGG	HIF-1 signaling pathway	4	0.000642471	LDHA;PGK1;PDHB;ENO3
KEGG	Arginine and proline metabolism	3	0.00202559	CKMT2;GOT1;CKB
KEGG	Nitrogen metabolism	2	0.00959894	CA1;CA2
REACTOME	Glucose metabolism Homo sapiens R-HSA-70326	13	6.00543e-21	TPI1;MDH1;GOT1;MDH2;PGAM2;PYGM;ENO3;PKM;PPP2R1A;PGK1;CALM1;UBA52;FBP2
REACTOME	Metabolism Homo sapiens R-HSA-1430728	25	8.49938e-18	PRSS1;PYGM;PDHB;ENO3;CKMT2;LDHA;CA1;IMPA1;CA2;PPP2R1A;PGK1;CKB;TPI1;MDH1;GOT1;MDH2;PGAM2;APOA1;FABP3;PKM;CYCS;ACO2;CALM1;UBA52;FBP2
REACTOME	Gluconeogenesis Homo sapiens R-HSA-70263	8	4.8812e-14	TPI1;MDH1;GOT1;MDH2;PGAM2;PGK1;ENO3;FBP2
REACTOME	Metabolism of carbohydrates Homo sapiens R-HSA-71387	13	5.53346e-14	TPI1;MDH1;GOT1;MDH2;PGAM2;PYGM;ENO3;PKM;PPP2R1A;PGK1;CALM1;UBA52;FBP2
REACTOME	Glycolysis Homo sapiens R-HSA-70171	6	2.23468e-09	TPI1;PKM;PPP2R1A;PGAM2;PGK1;ENO3
REACTOME	Pyruvate metabolism and Citric Acid (TCA) cycle Homo sapiens R-HSA-71406	4	0.000223355	LDHA;MDH2;PDHB;ACO2
REACTOME	The citric acid (TCA) cycle and respiratory electron transport Homo sapiens R-HSA-1428517	5	0.000776055	LDHA;MDH2;CYCS;PDHB;ACO2

## Sheet: Y RET response
Database	Term	Count	FDR	Genes
Upregulated post-RET vs. pre-RET:
GO BP	aspartate family amino acid catabolic process (GO:0009068)	3	0.00487972	GOT1;GOT2;DLD
GO CC	cytoskeleton (GO:0005856)	6	0.00520844	ACTA1;GSN;HSPB1;PDLIM5;GAPDH;TUBA4A
GO CC	focal adhesion (GO:0005925)	5	0.00623432	GSN;FHL1;ANXA5;HSPB1;FLNC
KEGG	Phenylalanine, tyrosine and tryptophan biosynthesis	2	0.00322782	GOT1;GOT2
Reactome	Gluconeogenesis Homo sapiens R-HSA-70263	3	0.00742361	GOT1;GOT2;GAPDH
Downregulated post-RET vs. pre-RET:
GO BP	ATP generation from ADP (GO:0006757)	5	1.76131e-08	LDHA;TPI1;PGAM2;ALDOA;PFKM
GO BP	glycolytic process (GO:0006096)	5	2.79e-08	LDHA;TPI1;PGAM2;ALDOA;PFKM
GO BP	carbohydrate catabolic process (GO:0016052)	5	8.92346e-08	LDHA;TPI1;PGAM2;ALDOA;PFKM
GO BP	pyruvate metabolic process (GO:0006090)	5	2.24944e-07	LDHA;TPI1;PGAM2;ALDOA;PFKM
GO BP	nicotinamide nucleotide metabolic process (GO:0046496)	5	2.50731e-07	LDHA;TPI1;PGAM2;ALDOA;PFKM
GO BP	glucose catabolic process to pyruvate (GO:0061718)	4	2.18102e-06	TPI1;PGAM2;ALDOA;PFKM
GO BP	canonical glycolysis (GO:0061621)	4	2.49259e-06	TPI1;PGAM2;ALDOA;PFKM
GO BP	glycolytic process through glucose-6-phosphate (GO:0061620)	4	2.90803e-06	TPI1;PGAM2;ALDOA;PFKM
GO BP	gluconeogenesis (GO:0006094)	3	0.00249215	TPI1;PGAM2;ALDOA
GO BP	hexose biosynthetic process (GO:0019319)	3	0.00278255	TPI1;PGAM2;ALDOA
GO BP	glucose metabolic process (GO:0006006)	3	0.00788062	TPI1;PGAM2;ALDOA
KEGG	Glycolysis / Gluconeogenesis	5	5.11068e-07	LDHA;TPI1;PGAM2;ALDOA;PFKM
KEGG	Glucagon signaling pathway	4	0.000177277	LDHA;PGAM2;PYGM;CALM1
KEGG	Fructose and mannose metabolism	3	0.000231861	TPI1;ALDOA;PFKM
KEGG	Central carbon metabolism in cancer	3	0.00137065	LDHA;PGAM2;PFKM
KEGG	Nitrogen metabolism	2	0.00499153	CA1;CA2
REACTOME	Glucose metabolism Homo sapiens R-HSA-70326	6	3.71488e-08	TPI1;PGAM2;PYGM;ALDOA;CALM1;PFKM
REACTOME	Glycolysis Homo sapiens R-HSA-70171	4	7.41075e-06	TPI1;PGAM2;ALDOA;PFKM
REACTOME	Metabolism Homo sapiens R-HSA-1430728	11	8.20538e-06	PRSS1;LDHA;CA1;TPI1;CA2;PGAM2;PYGM;CKB;ALDOA;CALM1;PFKM
REACTOME	Metabolism of carbohydrates Homo sapiens R-HSA-71387	6	2.02694e-05	TPI1;PGAM2;PYGM;ALDOA;CALM1;PFKM
REACTOME	Gluconeogenesis Homo sapiens R-HSA-70263	3	0.000628549	TPI1;PGAM2;ALDOA
REACTOME	Erythrocytes take up oxygen and release carbon dioxide Homo sapiens R-HSA-1247673	2	0.00427198	CA1;CA2
REACTOME	Reversible hydration of carbon dioxide Homo sapiens R-HSA-1475029	2	0.00670065	CA1;CA2
REACTOME	O2/CO2 exchange in erythrocytes Homo sapiens R-HSA-1480926	2	0.00753824	CA1;CA2
REACTOME	Erythrocytes take up carbon dioxide and release oxygen Homo sapiens R-HSA-1237044	2	0.00861513	CA1;CA2
REACTOME	Glycogen breakdown (glycogenolysis) Homo sapiens R-HSA-70221	2	0.00958074	PYGM;CALM1

## Sheet: O RET response 
Database	Term	Count	FDR	Genes
Upregulated post-RET vs. pre-RET:
GO BP	hexose biosynthetic process (GO:0019319)	5	6.60776e-06	GOT1;MDH2;GOT2;ENO3;GAPDH
GO BP	gluconeogenesis (GO:0006094)	5	9.14328e-06	GOT1;MDH2;GOT2;ENO3;GAPDH
GO BP	glucose metabolic process (GO:0006006)	5	3.0391e-05	GOT1;MDH2;GOT2;ENO3;GAPDH
GO BP	pyruvate metabolic process (GO:0006090)	4	0.000359989	LDHA;PKM;PDHB;DLD
GO BP	nicotinamide nucleotide metabolic process (GO:0046496)	4	0.000411218	LDHA;PKM;PDHB;DLD
GO BP	aspartate family amino acid catabolic process (GO:0009068)	3	0.00158513	GOT1;GOT2;DLD
GO BP	glucose catabolic process to pyruvate (GO:0061718)	3	0.00249537	PKM;ENO3;GAPDH
GO BP	canonical glycolysis (GO:0061621)	3	0.00280729	PKM;ENO3;GAPDH
GO BP	glycolytic process through glucose-6-phosphate (GO:0061620)	3	0.00320833	PKM;ENO3;GAPDH
GO BP	monocarboxylic acid metabolic process (GO:0032787)	4	0.0055972	LDHA;GOT2;PDHB;DLD
GO CC	mitochondrion (GO:0005739)	12	6.88352e-07	CKMT2;ECHS1;PKM;PPP2R1A;MDH2;GOT2;ECH1;CYCS;PDHB;ACO2;MAPT;DLD
GO CC	mitochondrial matrix (GO:0005759)	6	0.000503116	ECHS1;MDH2;GOT2;PDHB;ACO2;DLD
GO MF	hydro-lyase activity (GO:0016836)	5	3.35048e-06	CA1;ECHS1;CA2;ACO2;ENO3
KEGG	Glycolysis / Gluconeogenesis	6	8.28332e-08	LDHA;PKM;PDHB;ENO3;GAPDH;DLD
KEGG	Pyruvate metabolism	5	2.12365e-07	LDHA;PKM;MDH2;PDHB;DLD
KEGG	Citrate cycle (TCA cycle)	4	6.16767e-06	MDH2;PDHB;ACO2;DLD
KEGG	Cysteine and methionine metabolism	4	2.966e-05	LDHA;GOT1;MDH2;GOT2
KEGG	Propanoate metabolism	3	0.000363202	LDHA;ECHS1;DLD
KEGG	Glucagon signaling pathway	4	0.000399913	LDHA;PKM;PYGM;PDHB
KEGG	HIF-1 signaling pathway	4	0.000414891	LDHA;PDHB;ENO3;GAPDH
KEGG	Glyoxylate and dicarboxylate metabolism	3	0.000476497	MDH2;ACO2;DLD
KEGG	Phenylalanine, tyrosine and tryptophan biosynthesis	2	0.000554773	GOT1;GOT2
KEGG	Arginine and proline metabolism	3	0.0010636	CKMT2;GOT1;GOT2
KEGG	Central carbon metabolism in cancer	3	0.00226098	LDHA;PKM;PDHB
KEGG	Phenylalanine metabolism	2	0.00517362	GOT1;GOT2
KEGG	Nitrogen metabolism	2	0.00560476	CA1;CA2
KEGG	Arginine biosynthesis	2	0.0073944	GOT1;GOT2
REACTOME	Metabolism Homo sapiens R-HSA-1430728	19	1.96225e-11	ECHS1;GOT1;MDH2;GOT2;APOA1;PYGM;PDHB;ENO3;CKMT2;LDHA;CA1;FABP3;PKM;CA2;PPP2R1A;CYCS;ACO2;GAPDH;DLD
REACTOME	Glucose metabolism Homo sapiens R-HSA-70326	8	4.64356e-11	PKM;GOT1;PPP2R1A;MDH2;GOT2;PYGM;ENO3;GAPDH
REACTOME	Gluconeogenesis Homo sapiens R-HSA-70263	5	2.47488e-07	GOT1;MDH2;GOT2;ENO3;GAPDH
REACTOME	Metabolism of carbohydrates Homo sapiens R-HSA-71387	8	6.78307e-07	PKM;GOT1;PPP2R1A;MDH2;GOT2;PYGM;ENO3;GAPDH
REACTOME	Pyruvate metabolism and Citric Acid (TCA) cycle Homo sapiens R-HSA-71406	5	1.24511e-06	LDHA;MDH2;PDHB;ACO2;DLD
REACTOME	The citric acid (TCA) cycle and respiratory electron transport Homo sapiens R-HSA-1428517	6	9.39666e-06	LDHA;MDH2;CYCS;PDHB;ACO2;DLD
REACTOME	Glycolysis Homo sapiens R-HSA-70171	4	1.71993e-05	PKM;PPP2R1A;ENO3;GAPDH
REACTOME	Citric acid cycle (TCA cycle) Homo sapiens R-HSA-71403	3	0.000356445	MDH2;ACO2;DLD
REACTOME	Pyruvate metabolism Homo sapiens R-HSA-70268	3	0.000949841	LDHA;PDHB;DLD
REACTOME	Erythrocytes take up oxygen and release carbon dioxide Homo sapiens R-HSA-1247673	2	0.00692817	CA1;CA2
REACTOME	Metabolism of amino acids and derivatives Homo sapiens R-HSA-71291	5	0.00876594	CKMT2;GOT1;GOT2;PDHB;DLD
Downregulated post-RET vs. pre-RET:
GO BP	glucose catabolic process to pyruvate (GO:0061718)	3	0.00168369	GPI;ALDOA;PFKM
GO BP	canonical glycolysis (GO:0061621)	3	0.00210461	GPI;ALDOA;PFKM
GO BP	glycolytic process through glucose-6-phosphate (GO:0061620)	3	0.00280615	GPI;ALDOA;PFKM
GO BP	ATP generation from ADP (GO:0006757)	3	0.00370633	ALDOA;PFKM;PGM1
GO BP	carbohydrate catabolic process (GO:0016052)	3	0.00396881	ALDOA;PFKM;PGM1
GO BP	pyruvate metabolic process (GO:0006090)	3	0.00548669	ALDOA;PFKM;PGM1
GO BP	gluconeogenesis (GO:0006094)	3	0.00552077	GPI;ALDOA;PGM1
GO BP	nicotinamide nucleotide metabolic process (GO:0046496)	3	0.00570215	ALDOA;PFKM;PGM1
GO BP	hexose biosynthetic process (GO:0019319)	3	0.00599085	GPI;ALDOA;PGM1
GO BP	glycolytic process (GO:0006096)	3	0.00648996	ALDOA;PFKM;PGM1
KEGG	Pentose phosphate pathway	4	4.83213e-06	GPI;ALDOA;PFKM;PGM1
KEGG	Glycolysis / Gluconeogenesis	4	7.01806e-05	GPI;ALDOA;PFKM;PGM1
REACTOME	Glucose metabolism Homo sapiens R-HSA-70326	5	1.44047e-05	GPI;ALDOA;PFKM;UBA52;PGM1
REACTOME	Metabolism Homo sapiens R-HSA-1430728	11	0.000162272	GPI;PRSS1;GSTM2;CKM;CA3;AK1;CKB;ALDOA;PFKM;UBA52;PGM1
REACTOME	Glycolysis Homo sapiens R-HSA-70171	3	0.0018068	GPI;ALDOA;PFKM
REACTOME	Metabolism of carbohydrates Homo sapiens R-HSA-71387	5	0.00203456	GPI;ALDOA;PFKM;UBA52;PGM1

## Sheet: Y RET vs. O RET overlay
Database	Term	Count	FDR	Genes
Upregulated Y RET and O RET:
GO BP	aspartate family amino acid catabolic process (GO:0009068)	3	0.00012949	GOT1;GOT2;DLD
GO BP	hexose biosynthetic process (GO:0019319)	3	0.000587758	GOT1;GOT2;GAPDH
GO BP	gluconeogenesis (GO:0006094)	3	0.000709941	GOT1;GOT2;GAPDH
GO BP	glucose metabolic process (GO:0006006)	3	0.00138262	GOT1;GOT2;GAPDH
GO BP	aspartate family amino acid metabolic process (GO:0009066)	2	0.0048158	GOT1;GOT2
GO BP	dicarboxylic acid catabolic process (GO:0043649)	2	0.00695273	GOT1;GOT2
KEGG	Phenylalanine, tyrosine and tryptophan biosynthesis	2	0.000323225	GOT1;GOT2
KEGG	Phenylalanine metabolism	2	0.00219361	GOT1;GOT2
KEGG	Arginine biosynthesis	2	0.00225663	GOT1;GOT2
KEGG	Citrate cycle (TCA cycle)	2	0.00280048	ACO2;DLD
KEGG	Tyrosine metabolism	2	0.00289416	GOT1;GOT2
KEGG	Alanine, aspartate and glutamate metabolism	2	0.00318947	GOT1;GOT2
KEGG	Glyoxylate and dicarboxylate metabolism	2	0.0035006	ACO2;DLD
KEGG	Arginine and proline metabolism	2	0.00419282	GOT1;GOT2
KEGG	Cysteine and methionine metabolism	2	0.00433732	GOT1;GOT2
KEGG	Glycolysis / Gluconeogenesis	2	0.00728652	GAPDH;DLD
REACTOME	Gluconeogenesis Homo sapiens R-HSA-70263	3	0.000198347	GOT1;GOT2;GAPDH
REACTOME	Glucose metabolism Homo sapiens R-HSA-70326	3	0.00157009	GOT1;GOT2;GAPDH
REACTOME	Citric acid cycle (TCA cycle) Homo sapiens R-HSA-71403	2	0.00913107	ACO2;DLD
Downregulated Y RET and O RET:
KEGG	Fructose and mannose metabolism	2	0.00607324	ALDOA;PFKM
Upregulated Y RET, not upregulated (unchanged or downregulated) O RET:
GO CC	focal adhesion (GO:0005925)	5	0.00135931	GSN;ANXA5;FHL1;HSPB1;FLNC
Downregulated Y RET, not downregulated (unchanged or upregulated) O RET:
GO BP	ATP generation from ADP (GO:0006757)	3	0.000462241	LDHA;TPI1;PGAM2
GO BP	glycolytic process (GO:0006096)	3	0.000809133	LDHA;TPI1;PGAM2
GO BP	carbohydrate catabolic process (GO:0016052)	3	0.000993639	LDHA;TPI1;PGAM2
GO BP	pyruvate metabolic process (GO:0006090)	3	0.00137877	LDHA;TPI1;PGAM2
GO BP	nicotinamide nucleotide metabolic process (GO:0046496)	3	0.00161148	LDHA;TPI1;PGAM2
GO MF	arylesterase activity (GO:0004064)	2	0.00388038	CA1;CA2
GO MF	carbonate dehydratase activity (GO:0004089)	2	0.00852333	CA1;CA2
KEGG	Glucagon signaling pathway	4	4.18937e-05	LDHA;PGAM2;PYGM;CALM1
KEGG	Glycolysis / Gluconeogenesis	3	0.000682898	LDHA;TPI1;PGAM2
KEGG	Nitrogen metabolism	2	0.00312905	CA1;CA2
REACTOME	Glucose metabolism Homo sapiens R-HSA-70326	4	7.1131e-05	TPI1;PGAM2;PYGM;CALM1
REACTOME	Metabolism of carbohydrates Homo sapiens R-HSA-71387	4	0.00290694	TPI1;PGAM2;PYGM;CALM1
REACTOME	Reversible hydration of carbon dioxide Homo sapiens R-HSA-1475029	2	0.00323711	CA1;CA2
REACTOME	Metabolism Homo sapiens R-HSA-1430728	7	0.0033591	LDHA;CA1;TPI1;CA2;PGAM2;PYGM;CALM1
REACTOME	O2/CO2 exchange in erythrocytes Homo sapiens R-HSA-1480926	2	0.00377663	CA1;CA2
REACTOME	Glycogen breakdown (glycogenolysis) Homo sapiens R-HSA-70221	2	0.00450262	PYGM;CALM1
REACTOME	Erythrocytes take up carbon dioxide and release oxygen Homo sapiens R-HSA-1237044	2	0.00453195	CA1;CA2
REACTOME	Erythrocytes take up oxygen and release carbon dioxide Homo sapiens R-HSA-1247673	2	0.0048117	CA1;CA2
Upregulated O RET only:
GO CC	mitochondrion (GO:0005739)	8	4.74216e-05	CKMT2;ECHS1;PKM;MDH2;PPP2R1A;CYCS;PDHB;MAPT
KEGG	Pyruvate metabolism	3	0.000757163	PKM;MDH2;PDHB
KEGG	Glycolysis / Gluconeogenesis	3	0.00205138	PKM;PDHB;ENO3
REACTOME	Metabolism Homo sapiens R-HSA-1430728	10	6.52581e-05	CKMT2;FABP3;ECHS1;PKM;MDH2;PPP2R1A;APOA1;CYCS;PDHB;ENO3
REACTOME	Glucose metabolism Homo sapiens R-HSA-70326	4	0.000167508	PKM;MDH2;PPP2R1A;ENO3
REACTOME	Glycolysis Homo sapiens R-HSA-70171	3	0.000682407	PKM;PPP2R1A;ENO3
Downregulated O RET only:
REACTOME	Glucose metabolism Homo sapiens R-HSA-70326	3	0.00314017	GPI;UBA52;PGM1
REACTOME	Glycogen synthesis Homo sapiens R-HSA-3322077	2	0.00841576	UBA52;PGM1

## Sheet: Basal ageing vs. O RET overlay
Database	Term	Count	FDR	Genes
Upregulated in O vs.Y muscle at baseline, downregulated by RET in O muscle:
No enriched terms
Upregulated in O vs.Y muscle at baseline, not downregulated (unchanged or upregulated) by RET in O muscle:
GO CC	ficolin-1-rich granule lumen (GO:1904813)	4	0.00135894	CSTB;GSN;CTSD;HSPA1A
GO CC	focal adhesion (GO:0005925)	5	0.00201028	GSN;ANXA5;FLNC;YWHAZ;HSPA1A
GO CC	ficolin-1-rich granule (GO:0101002)	4	0.00223384	CSTB;GSN;CTSD;HSPA1A
Downregulated in O vs.Y muscle at baseline, upregulated by RET in O muscle:
GO CC	mitochondrion (GO:0005739)	8	0.000574616	CKMT2;PKM;MDH2;PPP2R1A;CYCS;PDHB;ACO2;MAPT
GO MF	hydro-lyase activity (GO:0016836)	4	7.69402e-05	CA1;CA2;ACO2;ENO3
GO MF	arylesterase activity (GO:0004064)	2	0.00658971	CA1;CA2
KEGG	Pyruvate metabolism	4	1.14039e-05	LDHA;PKM;MDH2;PDHB
KEGG	Glycolysis / Gluconeogenesis	4	5.55477e-05	LDHA;PKM;PDHB;ENO3
KEGG	Citrate cycle (TCA cycle)	3	0.000188452	MDH2;PDHB;ACO2
KEGG	Glucagon signaling pathway	4	0.000197139	LDHA;PKM;PYGM;PDHB
KEGG	Cysteine and methionine metabolism	3	0.000596393	LDHA;GOT1;MDH2
KEGG	Central carbon metabolism in cancer	3	0.00132532	LDHA;PKM;PDHB
KEGG	Nitrogen metabolism	2	0.00397366	CA1;CA2
KEGG	HIF-1 signaling pathway	3	0.00412337	LDHA;PDHB;ENO3
REACTOME	Metabolism Homo sapiens R-HSA-1430728	15	4.43237e-10	GOT1;MDH2;APOA1;PYGM;PDHB;ENO3;CKMT2;LDHA;FABP3;CA1;PKM;CA2;PPP2R1A;CYCS;ACO2
REACTOME	Glucose metabolism Homo sapiens R-HSA-70326	6	4.27906e-08	PKM;GOT1;MDH2;PPP2R1A;PYGM;ENO3
REACTOME	Pyruvate metabolism and Citric Acid (TCA) cycle Homo sapiens R-HSA-71406	4	4.44474e-05	LDHA;MDH2;PDHB;ACO2
REACTOME	Metabolism of carbohydrates Homo sapiens R-HSA-71387	6	4.58857e-05	PKM;GOT1;MDH2;PPP2R1A;PYGM;ENO3
REACTOME	The citric acid (TCA) cycle and respiratory electron transport Homo sapiens R-HSA-1428517	5	5.93613e-05	LDHA;MDH2;CYCS;PDHB;ACO2
REACTOME	Glycolysis Homo sapiens R-HSA-70171	3	0.000652785	PKM;PPP2R1A;ENO3
REACTOME	Gluconeogenesis Homo sapiens R-HSA-70263	3	0.000761583	GOT1;MDH2;ENO3
REACTOME	Erythrocytes take up oxygen and release carbon dioxide Homo sapiens R-HSA-1247673	2	0.00408346	CA1;CA2
REACTOME	Reversible hydration of carbon dioxide Homo sapiens R-HSA-1475029	2	0.00698536	CA1;CA2
REACTOME	O2/CO2 exchange in erythrocytes Homo sapiens R-HSA-1480926	2	0.00768389	CA1;CA2
REACTOME	Erythrocytes take up carbon dioxide and release oxygen Homo sapiens R-HSA-1237044	2	0.00853766	CA1;CA2
Downregulated in O vs.Y muscle at baseline, not upregulated (unchanged or downregulated) by RET in O muscle:
GO BP	hexose biosynthetic process (GO:0019319)	5	1.32035e-07	TPI1;MDH1;PGAM2;PGK1;FBP2
GO BP	gluconeogenesis (GO:0006094)	5	1.82401e-07	TPI1;MDH1;PGAM2;PGK1;FBP2
GO BP	glucose metabolic process (GO:0006006)	5	6.13892e-07	TPI1;MDH1;PGAM2;PGK1;FBP2
GO BP	glucose catabolic process to pyruvate (GO:0061718)	3	0.000312124	TPI1;PGAM2;PGK1
GO BP	canonical glycolysis (GO:0061621)	3	0.000356713	TPI1;PGAM2;PGK1
GO BP	glycolytic process through glucose-6-phosphate (GO:0061620)	3	0.000416165	TPI1;PGAM2;PGK1
GO BP	ATP generation from ADP (GO:0006757)	3	0.000439635	TPI1;PGAM2;PGK1
GO BP	glycolytic process (GO:0006096)	3	0.00048103	TPI1;PGAM2;PGK1
GO BP	carbohydrate catabolic process (GO:0016052)	3	0.000786562	TPI1;PGAM2;PGK1
GO BP	pyruvate metabolic process (GO:0006090)	3	0.00148647	TPI1;PGAM2;PGK1
GO BP	nicotinamide nucleotide metabolic process (GO:0046496)	3	0.00152905	TPI1;PGAM2;PGK1
GO BP	phosphate-containing compound metabolic process (GO:0006796)	4	0.00193348	IMPA1;PGK1;CALM1;FBP2
KEGG	Glycolysis / Gluconeogenesis	4	2.62927e-05	TPI1;PGAM2;PGK1;FBP2
REACTOME	Glucose metabolism Homo sapiens R-HSA-70326	7	2.94216e-11	TPI1;MDH1;PGAM2;PGK1;CALM1;UBA52;FBP2
REACTOME	Gluconeogenesis Homo sapiens R-HSA-70263	5	7.36972e-09	TPI1;MDH1;PGAM2;PGK1;FBP2
REACTOME	Metabolism of carbohydrates Homo sapiens R-HSA-71387	7	8.37219e-08	TPI1;MDH1;PGAM2;PGK1;CALM1;UBA52;FBP2
REACTOME	Metabolism Homo sapiens R-HSA-1430728	10	5.10046e-06	PRSS1;TPI1;MDH1;IMPA1;PGAM2;PGK1;CKB;CALM1;UBA52;FBP2
REACTOME	Glycolysis Homo sapiens R-HSA-70171	3	0.000322055	TPI1;PGAM2;PGK1
