# Supplementary material for: Proteomic features of skeletal muscle adaptation to resistance exercise training as a function of age
Source: GeroScience. 2022 Sep 26;45(3):1271–87. doi: 10.1007/s11357-022-00658-5 (PMC10400508; doi:10.1007/s11357-022-00658-5)
Supplement: Supplementary file 3 — Supplementary file3 (XLSX 16 KB) [file 11357_2022_658_MOESM3_ESM.xlsx]

## Sheet: Y RET vs. O RET overlay
Symbol	Status	Degree	Betweenness
Upregulated Y RET, not upregulated (unchanged or downregulated) O RET:
ACTA1	Differentially expressed protein	11	172.43
HSPB1	Differentially expressed protein	10	153.28
FHL1	Differentially expressed protein	7	71.32
GSN	Differentially expressed protein	6	70.61
FLNC	Differentially expressed protein	6	65.4
CRYAB	Differentially expressed protein	6	60.43
BAG3	Interacting proteome component	5	58.86
ANXA5	Differentially expressed protein	6	56.16
FN1	Interacting proteome component	4	44.88
SMURF2	Interacting proteome component	4	43.94
PDLIM3	Differentially expressed protein	3	21.01
LMCD1	Differentially expressed protein	4	19.35
CDK2	Interacting proteome component	3	19.03
SNCA	Interacting proteome component	3	16.93
APP	Interacting proteome component	3	16.8
TRIM63	Interacting proteome component	3	16.22
RBPJ	Interacting proteome component	2	15.81
EP300	Interacting proteome component	2	14.92
HDAC4	Interacting proteome component	2	14.83
SRC	Interacting proteome component	3	14.57
SOX2	Interacting proteome component	2	14.31
ILK	Interacting proteome component	2	13
PRKCE	Interacting proteome component	2	10.78
ENO1	Interacting proteome component	2	10.66
PDLIM5	Differentially expressed protein	3	10.62
TTN	Interacting proteome component	2	9.99
EED	Interacting proteome component	2	9.06
YWHAZ	Interacting proteome component	2	7.42
ATF2	Interacting proteome component	2	7.24
CSRP3	Differentially expressed protein	2	6.38
ACTN4	Interacting proteome component	2	6.28
MYOZ3	Interacting proteome component	2	6.23
PSMD4	Interacting proteome component	2	6.11
CUL7	Interacting proteome component	2	6.07
CA3	Differentially expressed protein	2	5.3
PRKAG3	Interacting proteome component	2	5
RNH1	Differentially expressed protein	2	4.77
Downregulated Y RET, not downregulated (unchanged or upregulated) O RET:
CALM1	Differentially expressed protein	5	69.33
CUL1	Interacting proteome component	3	42
TPI1	Differentially expressed protein	3	31.33
ATF2	Interacting proteome component	2	14.33
LDHA	Differentially expressed protein	3	14
MAPK6	Interacting proteome component	2	14
SPP1	Interacting proteome component	2	14
TAB1	Interacting proteome component	2	14
TRIM54	Interacting proteome component	2	14
CA2	Differentially expressed protein	2	6.33
PSMA3	Interacting proteome component	2	6.33
HUWE1	Interacting proteome component	2	2.33
CA1	Differentially expressed protein	1	0
FTH1	Differentially expressed protein	1	0
MAPK12	Differentially expressed protein	1	0
PYGM	Differentially expressed protein	1	0

## Sheet: Basal ageing vs. O RET overlay
Symbol	Status	Degree	Betweenness
Upregulated in O vs.Y muscle at baseline, downregulated by RET in O muscle:
ALDOA	Differentially expressed protein	6	67.27
AKT1	Interacting proteome component	5	50.19
HSPB1	Differentially expressed protein	5	43.87
FHL1	Differentially expressed protein	5	39.23
ACTA1	Differentially expressed protein	5	35.84
TERF1	Interacting proteome component	3	24.11
BAG3	Interacting proteome component	4	20.18
YWHAZ	Interacting proteome component	3	17.87
TRIM63	Interacting proteome component	3	15.82
PDLIM3	Differentially expressed protein	3	14.58
MLH1	Interacting proteome component	2	12.2
AK1	Differentially expressed protein	3	10.03
MME	Interacting proteome component	2	9.53
FHL2	Interacting proteome component	2	7.61
SRC	Interacting proteome component	2	7.3
USP15	Interacting proteome component	2	5.9
CA3	Differentially expressed protein	2	4.23
ANXA6	Differentially expressed protein	2	3.73
EP300	Interacting proteome component	2	3.29
PEBP1	Differentially expressed protein	2	3.21
ACTN2	Interacting proteome component	2	2
PGM1	Differentially expressed protein	1	0
Upregulated in O vs.Y muscle at baseline, not downregulated (unchanged or upregulated) by RET in O muscle:
YWHAZ	Differentially expressed protein	14	222.39
TUBA4A	Differentially expressed protein	11	116.68
BAG3	Interacting proteome component	7	115.5
HSPA1A	Differentially expressed protein	11	104.54
APP	Interacting proteome component	5	64.17
ANXA5	Differentially expressed protein	7	61.4
FLNC	Differentially expressed protein	6	53.51
FN1	Interacting proteome component	5	46.97
CRYAB	Differentially expressed protein	4	44.12
GSN	Differentially expressed protein	5	38.86
HDAC4	Interacting proteome component	2	38
GRB2	Interacting proteome component	4	37.39
TP53	Interacting proteome component	4	31.34
TAGLN	Differentially expressed protein	3	26.76
CDK2	Interacting proteome component	4	24.27
CFL2	Differentially expressed protein	3	21.75
IGSF8	Interacting proteome component	3	21.61
MAP1LC3A	Interacting proteome component	4	21.22
LMCD1	Differentially expressed protein	3	20.17
MDM2	Interacting proteome component	4	19.3
CUL7	Interacting proteome component	4	19.14
UCHL5	Interacting proteome component	4	17.52
PRDX3	Differentially expressed protein	6	17.46
ARRB1	Interacting proteome component	4	16.11
CUL5	Interacting proteome component	4	14.58
MYC	Interacting proteome component	3	13.33
H2AFX	Interacting proteome component	4	13.08
HUWE1	Interacting proteome component	3	13.03
VHL	Interacting proteome component	3	11.89
FKBP1A	Differentially expressed protein	3	11.3
CSTB	Differentially expressed protein	3	8.78
SMURF2	Interacting proteome component	2	8.33
RAPGEF2	Interacting proteome component	3	8.1
CTSD	Differentially expressed protein	4	7.01
POT1	Interacting proteome component	2	5.18
TINF2	Interacting proteome component	2	5.12
PRKAG3	Interacting proteome component	2	4.65
PSMD4	Interacting proteome component	2	4.16
RNH1	Differentially expressed protein	2	1.26
CSRP3	Differentially expressed protein	1	0
Downregulated in O vs.Y muscle at baseline, upregulated by RET in O muscle:
PKM	Differentially expressed protein	11	221.24
MDH2	Differentially expressed protein	9	169.95
PPP2R1A	Differentially expressed protein	7	141.49
CYCS	Differentially expressed protein	7	112.51
MAPT	Differentially expressed protein	6	87.99
ITGA4	Interacting proteome component	4	68.62
VCP	Interacting proteome component	4	66.04
SNORD14D	Interacting proteome component	4	63.38
LDHA	Differentially expressed protein	6	58.77
HUWE1	Interacting proteome component	5	57.27
ENO3	Differentially expressed protein	5	54.36
MDM2	Interacting proteome component	4	49.65
PDHB	Differentially expressed protein	6	48.05
ACO2	Differentially expressed protein	5	46.04
MAPK6	Interacting proteome component	3	45.35
PSMD4	Interacting proteome component	3	44.67
APP	Interacting proteome component	4	44.48
CDK2	Interacting proteome component	3	36.37
TRIM63	Interacting proteome component	4	35.88
CA2	Differentially expressed protein	4	25.09
STAU1	Interacting proteome component	4	23.02
APOA1	Differentially expressed protein	3	22.03
MAP1LC3B	Interacting proteome component	3	21.95
PC	Interacting proteome component	2	20.11
PARK2	Interacting proteome component	2	17.11
ATF2	Interacting proteome component	3	16.69
AGTPBP1	Interacting proteome component	2	16.46
EGFR	Interacting proteome component	2	15.09
PYGM	Differentially expressed protein	3	14.48
GOT1	Differentially expressed protein	3	13.96
HLA-B	Interacting proteome component	2	13.76
CUL4A	Interacting proteome component	2	10.76
MLH1	Interacting proteome component	2	9.12
CUL1	Interacting proteome component	2	8.92
PCNA	Interacting proteome component	2	8.25
GH1	Interacting proteome component	2	6.61
DCTN1	Interacting proteome component	2	5.59
ASB9	Interacting proteome component	2	4.41
TRAPPC2	Interacting proteome component	2	3.53
CA1	Differentially expressed protein	1	0
CKMT2	Differentially expressed protein	1	0
SERPINA1	Differentially expressed protein	1	0
Downregulated in O vs.Y muscle at baseline, not upregulated (unchanged or downregulated) by RET in O muscle:
CALM1	Differentially expressed protein	8	140.47
HSPA2	Differentially expressed protein	7	102.3
PGK1	Differentially expressed protein	5	60.8
YWHAZ	Interacting proteome component	4	54.64
TPI1	Differentially expressed protein	5	50.24
EGFR	Interacting proteome component	3	32.36
S100B	Interacting proteome component	2	26
APP	Interacting proteome component	3	24.88
CKB	Differentially expressed protein	4	24.05
PRDX2	Differentially expressed protein	3	20.17
NFKB1	Interacting proteome component	2	18.61
PARK2	Interacting proteome component	2	17
PPP2R2B	Interacting proteome component	2	16.3
PSMD2	Interacting proteome component	2	14.62
ARRB1	Interacting proteome component	2	14.57
BAG3	Interacting proteome component	2	14.55
YBX1	Interacting proteome component	2	12.93
LGR4	Interacting proteome component	2	12.3
UBA52	Differentially expressed protein	3	12.19
HSP90AB1	Interacting proteome component	2	12.19
UBL4A	Interacting proteome component	2	11.36
MAPK13	Interacting proteome component	2	10.15
IQCB1	Interacting proteome component	2	8.29
MAPK6	Interacting proteome component	2	7.26
MDH1	Differentially expressed protein	2	5.19
PRSS1	Differentially expressed protein	2	4.6
RAD52	Interacting proteome component	2	4
IMPA1	Differentially expressed protein	1	0
