# Supplementary material for: Proteomic features of skeletal muscle adaptation to resistance exercise training as a function of age
Source: GeroScience. 2022 Sep 26;45(3):1271–87. doi: 10.1007/s11357-022-00658-5 (PMC10400508; doi:10.1007/s11357-022-00658-5)
Supplement: Supplementary file 4 — Supplementary file4 (XLSX 53 KB) [file 11357_2022_658_MOESM4_ESM.xlsx]

## Sheet: Identified phospho peptides
N	Unused	Total	% Cov	Accession #	Name	Species	Peptides(95%)	114:113	115:113	116:113
1	40.56	40.56	50	gi|4557305	fructose-bisphosphate aldolase A [Homo sapiens]	Homo sapiens	35	0.7486	1.0488	0.854			Key:
2	30.27	30.27	54.3	gi|21536288	creatine kinase M-type [Homo sapiens]	Homo sapiens	21						113	Y basal
3	23.76	23.76	43.6	gi|7669492	glyceraldehyde-3-phosphate dehydrogenase [Homo sapiens]	Homo sapiens	14	0.7833	0.7805	0.7332			114	O basal
4	18.45	18.45	68.2	gi|4885477	myoglobin [Homo sapiens]	Homo sapiens	20	0.8342	0.8649	0.6533			115	Y RET
5	14.11	14.11	66	gi|4504349	hemoglobin subunit beta [Homo sapiens]	Homo sapiens	9	0.6722	0.7214	0.5175			116	O RET
6	13.72	13.72	43.9	gi|4885099	carbonic anhydrase 3 [Homo sapiens]	Homo sapiens	18	1.0341	1.2529	0.9291
7	12.12	12.12	14	gi|4502027	serum albumin preproprotein [Homo sapiens]	Homo sapiens	6	0.89	0.6494	0.8729
8	11.68	11.68	26.1	gi|4507645	triosephosphate isomerase isoform 1 [Homo sapiens]	Homo sapiens	9	0.6877	0.8749	0.7102
9	11.45	11.45	33.1	gi|4504347	hemoglobin subunit alpha [Homo sapiens]	Homo sapiens	9	0.5653	0.4998	0.3491
10	10.9	10.9	13.2	gi|21361621	phosphoglucomutase-1 isoform 1 [Homo sapiens]	Homo sapiens	5	0.5273	0.9988	0.7843
11	10.45	10.45	19.1	gi|301897477	beta-enolase isoform 1 [Homo sapiens]	Homo sapiens	6
12	8.66	8.66	14.1	gi|5174539	malate dehydrogenase, cytoplasmic isoform 2 [Homo sapiens]	Homo sapiens	4	0.9762	1.3506	1.2091
13	8.16	8.16	11.6	gi|332164775	pyruvate kinase isozymes M1/M2 isoform c [Homo sapiens]	Homo sapiens	5	0.8284	0.8685	0.8061
14	6.37	6.5	1.3	gi|291045225	titin isoform N2-A [Homo sapiens]	Homo sapiens	3	0.9676	1.0215	1.1402
15	6.21	6.21	6.2	gi|5032009	glycogen phosphorylase, muscle form isoform 1 [Homo sapiens]	Homo sapiens	3	0.5043	0.3761	0.6529
16	6.07	6.07	10.1	gi|195972866	keratin, type I cytoskeletal 10 [Homo sapiens]	Homo sapiens	4
17	6	6	14.2	gi|50593010	phosphoglycerate mutase 2 [Homo sapiens]	Homo sapiens	3
18	5.16	5.16	10.9	gi|296080693	glucose-6-phosphate isomerase isoform 1 [Homo sapiens]	Homo sapiens	2	0.8923	0.9913	0.8606
19	4.21	4.21	2.4	gi|188595687	filamin-C isoform b [Homo sapiens]	Homo sapiens	2	0.7698	1.491	1.4261
20	4.06	4.06	19.6	gi|4758328	fatty acid-binding protein, heart [Homo sapiens]	Homo sapiens	2
21	4.04	4.04	17.6	gi|4504517	heat shock protein beta-1 [Homo sapiens]	Homo sapiens	3	1.2414	1.5871	1.333
22	4.04	4.04	2.9	gi|4505749	6-phosphofructokinase, muscle type isoform 2 [Homo sapiens]	Homo sapiens	2	0.9287	1.0654	1.0855
23	4	4.08	7.3	gi|42544224	protein NDRG2 isoform b [Homo sapiens]	Homo sapiens	2	1.0333	1.6322	1.4563
24	4	4.06	13.4	gi|21464101	14-3-3 protein gamma [Homo sapiens]	Homo sapiens	2
25	4	4.02	8.2	gi|5729877	heat shock cognate 71 kDa protein isoform 1 [Homo sapiens]	Homo sapiens	2
26	4	4	7.7	gi|4506145	trypsin-1 preproprotein [Homo sapiens]	Homo sapiens	3	0.9786	0.58	0.6079
27	4	4	4.4	gi|4503483	elongation factor 2 [Homo sapiens]	Homo sapiens	2	1.042	1.2968	1.4956
28	4	4	8.2	gi|4505685	pyruvate dehydrogenase E1 component subunit alpha, somatic form, mitochondrial isoform 1 precursor [Homo sapiens]	Homo sapiens	5	1.2205	0.8794	0.9062
29	4	4	5.1	gi|4757748	myc box-dependent-interacting protein 1 isoform 8 [Homo sapiens]	Homo sapiens	5	0.8018	1.1652	1.0411
30	4	4	18.1	gi|11128019	cytochrome c [Homo sapiens]	Homo sapiens	2	0.7203	1.8662	1.8704
31	4	4	3.5	gi|156523970	alpha-2-HS-glycoprotein [Homo sapiens]	Homo sapiens	2	1.1067	0.8725	1.2101
32	3.53	3.53	14.2	gi|228480209	four and a half LIM domains protein 1 isoform 3 [Homo sapiens]	Homo sapiens	2
33	2.21	2.21	13.4	gi|4502011	adenylate kinase isoenzyme 1 [Homo sapiens]	Homo sapiens	1
34	2.14	2.14	1.6	gi|38201627	eukaryotic translation initiation factor 4 gamma 1 isoform 2 [Homo sapiens]	Homo sapiens	1	1.0117	1.599	1.7849
35	2.05	4	14.9	gi|4503057	alpha-crystallin B chain [Homo sapiens]	Homo sapiens	2
36	2.05	2.05	4.8	gi|5031857	L-lactate dehydrogenase A chain isoform 1 [Homo sapiens]	Homo sapiens	1	0.7226	0.9362	0.9364
37	2.03	2.04	4.7	gi|39812133	ankyrin repeat domain-containing protein 2 isoform a [Homo sapiens]	Homo sapiens	1	1.7316	1.8905	1.4829
38	2	6	5.5	gi|153252003	creatine kinase S-type, mitochondrial precursor [Homo sapiens]	Homo sapiens	3
39	2	4	7	gi|194248072	heat shock 70 kDa protein 1A/1B [Homo sapiens]	Homo sapiens	3
40	2	2.04	8.1	gi|50845388	annexin A2 isoform 1 [Homo sapiens]	Homo sapiens	1
41	2	2.02	4.2	gi|304555583	elongation factor 1-delta isoform 1 [Homo sapiens]	Homo sapiens	2	0.9283	0.967	1.0465
42	2	2	2.3	gi|70780359	ankyrin-1 isoform 1 [Homo sapiens]	Homo sapiens	1	0.745	0.776	0.7088
43	2	2	1.7	gi|13324688	WD repeat-containing protein 11 [Homo sapiens]	Homo sapiens	1
44	2	2	3.7	gi|4503379	dihydropyrimidinase-related protein 3 isoform 2 [Homo sapiens]	Homo sapiens	1	0.9289	1.6855	1.2395
45	2	2	10.1	gi|32189392	peroxiredoxin-2 isoform a [Homo sapiens]	Homo sapiens	1
46	2	2	2.4	gi|31377548	glucose 1,6-bisphosphate synthase [Homo sapiens]	Homo sapiens	2	1.7444	2.4258	0.365
47	2	2	11.9	gi|21389433	heat shock protein beta-6 [Homo sapiens]	Homo sapiens	2	1.0046	1.0323	1.8034
48	2	2	23.1	gi|4505887	cardiac phospholamban [Homo sapiens]	Homo sapiens	1	0.7144	0.7752	0.8856
49	2	2	6.7	gi|4501887	actin, cytoplasmic 2 [Homo sapiens]	Homo sapiens	1
50	2	2	6.2	gi|14110420	heterogeneous nuclear ribonucleoprotein D0 isoform a [Homo sapiens]	Homo sapiens	1	1.6681	1.0623	1.3756
51	2	2	3.3	gi|14043024	BAG family molecular chaperone regulator 3 [Homo sapiens]	Homo sapiens	1	1.0591	1.4318	1.2552
52	2	2	5.4	gi|4758516	hepatoma-derived growth factor isoform a [Homo sapiens]	Homo sapiens	1	0.7531	1.126	0.9349
53	2	2	4.7	gi|47132583	cAMP-dependent protein kinase type I-alpha regulatory subunit [Homo sapiens]	Homo sapiens	1	0.8892	1.0834	1.1671
54	2	2	3.7	gi|303523610	yorkie homolog isoform 3 [Homo sapiens]	Homo sapiens	2
55	2	2	4.6	gi|217035154	capZ-interacting protein [Homo sapiens]	Homo sapiens	1	0.8935	1.3864	1.2544
56	2	2	4.9	gi|20270371	carboxymethylenebutenolidase homolog [Homo sapiens]	Homo sapiens	1	0.7889	1.3962	1.4829
57	2	2	3.3	gi|169234647	smoothelin-like protein 2 isoform 1 [Homo sapiens]	Homo sapiens	2
58	1.34	1.34	12.6	gi|56682959	ferritin heavy chain [Homo sapiens]	Homo sapiens	1
59	1.21	1.21	2.3	RRRRRgi|30520322	REVERSED hypothetical protein LOC126526 [Homo sapiens]	Homo sapiens	1	1.359	1.1022	1.1349
60	0.68	0.68	4.7	gi|155030238	protein phosphatase 1 regulatory subunit 1A [Homo sapiens]	Homo sapiens	1	1.0896	1.6595	0.8465
61	0.51	0.53	11.7	RRRRRgi|5454032	REVERSED protein S100-A1 [Homo sapiens]	Homo sapiens	0
62	0.5	0.51	7.4	gi|5454032	protein S100-A1 [Homo sapiens]	Homo sapiens	0
63	0.14	0.14	7.4	gi|4505763	phosphoglycerate kinase 1 [Homo sapiens]	Homo sapiens	0	0.941	1.2905	0.4338
64	0.12	0.15	2.6	RRRRRgi|59853352	REVERSED rab effector MyRIP [Homo sapiens]	Homo sapiens	0
65	0.11	0.13	1.4	gi|82659109	E3 ubiquitin-protein ligase UBR4 [Homo sapiens]	Homo sapiens	0	0.9465	0.9645	0.9914
66	0.11	0.11	1.6	gi|21264337	arf-GAP with Rho-GAP domain, ANK repeat and PH domain-containing protein 3 [Homo sapiens]	Homo sapiens	0
67	0.09	0.09	1.6	RRRRRgi|22538393	REVERSED A-kinase anchor protein 9 isoform 3 [Homo sapiens]	Homo sapiens	0
68	0.08	0.08	6	RRRRRgi|11321642	REVERSED bromodomain-containing protein 1 [Homo sapiens]	Homo sapiens	0
69	0.08	0.08	1.8	gi|303304956	smoothelin-like protein 1 [Homo sapiens]	Homo sapiens	0	1.3536	1.405	1.7675
70	0.08	0.08	4	gi|13375770	armadillo repeat-containing protein 7 [Homo sapiens]	Homo sapiens	0
71	0.07	0.09	1.5	gi|46240864	sperm-associated antigen 17 [Homo sapiens]	Homo sapiens	0
72	0.07	0.07	3.2	gi|94721336	RUN and FYVE domain-containing protein 1 isoform a [Homo sapiens]	Homo sapiens	0
73	0.07	0.07	6.9	gi|31543380	protein DJ-1 [Homo sapiens]	Homo sapiens	0
74	0.07	0.07	1.2	RRRRRgi|51873067	REVERSED sulfhydryl oxidase 1 isoform b [Homo sapiens]	Homo sapiens	0
75	0.07	0.07	1.2	RRRRRgi|25188201	REVERSED 1-phosphatidylinositol-4,5-bisphosphate phosphodiesterase zeta-1 [Homo sapiens]	Homo sapiens	0
76	0.07	0.07	0.9	RRRRRgi|21735483	REVERSED transient receptor potential cation channel subfamily V member 3 [Homo sapiens]	Homo sapiens	0
77	0.06	0.06	3.3	gi|48762942	huntingtin-interacting protein 1-related protein [Homo sapiens]	Homo sapiens	0
78	0.06	0.06	1.7	gi|21735575	junctophilin-1 [Homo sapiens]	Homo sapiens	0	1.0721	1.5461	1.2251
79	0.05	0.1	2.4	RRRRRgi|332634937	REVERSED myomegalin isoform 9 [Homo sapiens]	Homo sapiens	0
80	0.05	0.1	1.2	gi|22538393	A-kinase anchor protein 9 isoform 3 [Homo sapiens]	Homo sapiens	0
81	0.05	0.08	1.4	gi|120587019	zinc finger protein 318 [Homo sapiens]	Homo sapiens	0
82	0.05	0.07	3.1	RRRRRgi|134304846	REVERSED RB1-inducible coiled-coil protein 1 isoform 2 [Homo sapiens]	Homo sapiens	0	0.6079	0.4387	0.3429
83	0.05	0.05	1.4	gi|119395750	keratin, type II cytoskeletal 1 [Homo sapiens]	Homo sapiens	0

## Sheet: Filtered phospho peptides
N	Accession #	Name	Peptides(95%)	114:113	115:113	116:113	116:11５
1	gi|4557305	fructose-bisphosphate aldolase A [Homo sapiens]	35	0.7486	1.0488	0.854	0.814264						Key:
3	gi|7669492	glyceraldehyde-3-phosphate dehydrogenase [Homo sapiens]	14	0.7833	0.7805	0.7332	0.939398						113	Y basal
4	gi|4885477	myoglobin [Homo sapiens]	20	0.8342	0.8649	0.6533	0.755347						114	O basal
6	gi|4885099	carbonic anhydrase 3 [Homo sapiens]	18	1.0341	1.2529	0.9291	0.74156						115	Y RET
8	gi|4507645	triosephosphate isomerase isoform 1 [Homo sapiens]	9	0.6877	0.8749	0.7102	0.81175						116	O RET
10	gi|21361621	phosphoglucomutase-1 isoform 1 [Homo sapiens]	5	0.5273	0.9988	0.7843	0.785242
12	gi|5174539	malate dehydrogenase, cytoplasmic isoform 2 [Homo sapiens]	4	0.9762	1.3506	1.2091	0.895232
13	gi|332164775	pyruvate kinase isozymes M1/M2 isoform c [Homo sapiens]	5	0.8284	0.8685	0.8061	0.928152
14	gi|291045225	titin isoform N2-A [Homo sapiens]	3	0.9676	1.0215	1.1402	1.1162
15	gi|5032009	glycogen phosphorylase, muscle form isoform 1 [Homo sapiens]	3	0.5043	0.3761	0.6529	1.73597
18	gi|296080693	glucose-6-phosphate isomerase isoform 1 [Homo sapiens]	2	0.8923	0.9913	0.8606	0.868153
19	gi|188595687	filamin-C isoform b [Homo sapiens]	2	0.7698	1.491	1.4261	0.956472
21	gi|4504517	heat shock protein beta-1 [Homo sapiens]	3	1.2414	1.5871	1.333	0.839897
22	gi|4505749	6-phosphofructokinase, muscle type isoform 2 [Homo sapiens]	2	0.9287	1.0654	1.0855	1.01887
23	gi|42544224	protein NDRG2 isoform b [Homo sapiens]	2	1.0333	1.6322	1.4563	0.892231
27	gi|4503483	elongation factor 2 [Homo sapiens]	2	1.042	1.2968	1.4956	1.1533
28	gi|4505685	pyruvate dehydrogenase E1 component subunit alpha, somatic form, mitochondrial isoform 1 precursor [Homo sapiens]	5	1.2205	0.8794	0.9062	1.03048
29	gi|4757748	myc box-dependent-interacting protein 1 isoform 8 [Homo sapiens]	5	0.8018	1.1652	1.0411	0.893495
30	gi|11128019	cytochrome c [Homo sapiens]	2	0.7203	1.8662	1.8704	1.00225
31	gi|156523970	alpha-2-HS-glycoprotein [Homo sapiens]	2	1.1067	0.8725	1.2101	1.38693
34	gi|38201627	eukaryotic translation initiation factor 4 gamma 1 isoform 2 [Homo sapiens]	1	1.0117	1.599	1.7849	1.11626
36	gi|5031857	L-lactate dehydrogenase A chain isoform 1 [Homo sapiens]	1	0.7226	0.9362	0.9364	1.00021
37	gi|39812133	ankyrin repeat domain-containing protein 2 isoform a [Homo sapiens]	1	1.7316	1.8905	1.4829	0.784396
41	gi|304555583	elongation factor 1-delta isoform 1 [Homo sapiens]	2	0.9283	0.967	1.0465	1.08221
42	gi|70780359	ankyrin-1 isoform 1 [Homo sapiens]	1	0.745	0.776	0.7088	0.913402
44	gi|4503379	dihydropyrimidinase-related protein 3 isoform 2 [Homo sapiens]	1	0.9289	1.6855	1.2395	0.73539
46	gi|31377548	glucose 1,6-bisphosphate synthase [Homo sapiens]	2	1.7444	2.4258	0.365	0.150466
47	gi|21389433	heat shock protein beta-6 [Homo sapiens]	2	1.0046	1.0323	1.8034	1.74697
48	gi|4505887	cardiac phospholamban [Homo sapiens]	1	0.7144	0.7752	0.8856	1.14241
50	gi|14110420	heterogeneous nuclear ribonucleoprotein D0 isoform a [Homo sapiens]	1	1.6681	1.0623	1.3756	1.29493
51	gi|14043024	BAG family molecular chaperone regulator 3 [Homo sapiens]	1	1.0591	1.4318	1.2552	0.876659
52	gi|4758516	hepatoma-derived growth factor isoform a [Homo sapiens]	1	0.7531	1.126	0.9349	0.830284
53	gi|47132583	cAMP-dependent protein kinase type I-alpha regulatory subunit [Homo sapiens]	1	0.8892	1.0834	1.1671	1.07726
55	gi|217035154	capZ-interacting protein [Homo sapiens]	1	0.8935	1.3864	1.2544	0.904789
56	gi|20270371	carboxymethylenebutenolidase homolog [Homo sapiens]	1	0.7889	1.3962	1.4829	1.0621
60	gi|155030238	protein phosphatase 1 regulatory subunit 1A [Homo sapiens]	1	1.0896	1.6595	0.8465	0.510093
63	gi|4505763	phosphoglycerate kinase 1 [Homo sapiens]	0	0.941	1.2905	0.4338	0.336149
65	gi|82659109	E3 ubiquitin-protein ligase UBR4 [Homo sapiens]	0	0.9465	0.9645	0.9914	1.02789
69	gi|303304956	smoothelin-like protein 1 [Homo sapiens]	0	1.3536	1.405	1.7675	1.25801
78	gi|21735575	junctophilin-1 [Homo sapiens]	0	1.0721	1.5461	1.2251	0.792381

## Sheet: Phospho peptide stats
fructose-bisphosphate aldolase A [Homo sapiens]
Used	Sequence	113	114:113	115:113	116:113	116:115							Key:
TRUE	AADESTGSIAK	1	0.3137		0.4915								113	Y basal
TRUE	ADESTGSIAK	1	0.4194	0.6249	0.5215	0.834534							114	O basal
TRUE	ELSDIAHR	1		1.3748	1.2103	0.880346							115	Y RET
TRUE	GGVVGIK	1	0.9446	1.0957	1.0708	0.977275							116	O RET
TRUE	GILAADESTGSIAK	1	0.6441	0.7753	0.6998	0.902618
TRUE	GILAADESTGSIAK	1	0.6435		0.4703
TRUE	GILAADESTGSIAK	1	0.7476	0.7446	0.6371	0.855627
TRUE	GILAADESTGSIAK	1	0.5217	0.638	0.4794	0.751411
TRUE	GILAADESTGSIAK	1	0.7189	0.7073	0.6302	0.890994
TRUE	GILAADESTGSIAK	1	0.5982	0.7352	0.3858	0.524755
TRUE	GILAADESTGSIAK	1	0.9878		0.7147
TRUE	GILAADESTGSIAK	1	0.7555	0.8335	0.5143	0.617037
TRUE	GILAADESTGSIAK	1	0.6815	1.0708	0.7972	0.74449
TRUE	GILAADESTGSIAK	1	0.8042	1.0568	0.8411	0.795893
TRUE	GILAADESTGSIAK	1	0.7455	0.9463	0.8298	0.876889
TRUE	GILAADESTGSIAK	1	1.0035	0.7569	0.9047	1.19527
TRUE	GILAADESTGSIAK	1	1.3922	3.1992	1.1936	0.373093
TRUE	GILAADESTGSIAK	1	0.7662	0.8079	0.6575	0.813838
TRUE	GILAADESTGSIAK	1	0.6218	0.7119	0.551	0.773985
TRUE	GILAADESTGSIAK	1	0.9562	1.0662	0.5764	0.540612
TRUE	GILAADESTGSIAK	1	0.7692	0.819	0.6651	0.812088
TRUE	GILAADESTGSIAK	1	0.6557		0.4019
TRUE	GILAADESTGSIAK	1	0.6594	0.8234	0.4306	0.522954
TRUE	GILAADESTGSIAK	1	0.8611	1.5502	0.6213	0.400787
TRUE	GILAADESTGSIAK	1	0.7275	0.853	0.853	1
TRUE	GILAADESTGSIAK	1	0.8101	0.8747	0.6287	0.718761
TRUE	GILAADESTGSIAKR	1	0.6911	1.2956	1.231	0.950139
TRUE	GILAADESTGSIAKR	1	0.9442	1.5272	1.4569	0.953968
TRUE	GILAADESTGSIAKR	1		2.0785	1.8296	0.88025
TRUE	GILAADESTGSIAKR	1		1.2725	1.7667	1.38837
TRUE	GILAADESTGSIAKR	1		9.2183		0
TRUE	GILAADESTGSIAKR	1	0.7845	1.1981	1.0168	0.848677
TRUE	GILAADESTGSIAKR	1	0.7675	1.1157	1.0552	0.945774
TRUE	GILAADESTGSIAKR	1		1.6718		0
TRUE	GILAADESTGSIAKR	1	0.7512	1.5735	1.3292	0.844741
TRUE	GILAADESTGSIAKR	1	0.6971	1.4862	1.4176	0.953842
TRUE	GILAADESTGSIAKR	1	0.7379	1.754	1.6464	0.938655
TRUE	GILAADESTGSIAKR	1	0.9958	2.8431	1.4407	0.506736
TRUE	IVAPGK	1	1.1282	1.3078	1.7287	1.32184
TRUE	KELSDIAHR	1	1.2944	1.2055	1.279	1.06097
TRUE	LQSIGTENTEENRR	1	1.0274	1.4365	1.128	0.785242
TRUE	LQSIGTENTEENRR	1	0.7551	1.4482	0.8527	0.5888
TRUE	RLQSIGTENTEENR	1	0.9397	1.3609	1.5238	1.1197
TRUE	RLQSIGTENTEENR	1	0.7022	0.9642		0
TRUE	RLQSIGTENTEENRR	1	1.2948	1.6139	1.288	0.798067
TRUE	RLQSIGTENTEENRR	1	0.6952	1.1954	1.0792	0.902794
TRUE	SKGGVVGIK	1	0.52	1.0911	0.7689	0.704702
Ｐ－ｖａｌｕｅ			4.78285e-07	0.0482264	0.38628	1.45038e-05
Ｍｅａｎ			0.797033	1.41218	0.945818	0.756739
ＳＤ			0.220353	1.32837	0.410609	0.320219
ＳE M			0.0321418	0.193762	0.0598935	0.0467087
glyceraldehyde-3-phosphate dehydrogenase [Homo sapiens]
Used	Sequence	113	114:113	115:113	116:113	116:115
TRUE	FHGTVK	1	0.8886	0.8127	0.682	0.839178
TRUE	FHGTVK	1	0.9593	0.8414	0.7697	0.914785
TRUE	FHGTVK	1	0.7511	0.6418	0.6351	0.989561
TRUE	GALQNIIPASTGAAK	1	1.0732	1.0078	0.7994	0.793213
TRUE	GALQNIIPASTGAAK	1	0.6514	0.7461	0.9613	1.28843
TRUE	GALQNIIPASTGAAK	1	0.7548	1.0331	0.8651	0.837383
TRUE	GALQNIIPASTGAAK	1	0.7496	0.3917	0.5135	1.31095
TRUE	GALQNIIPASTGAAK	1	0.5037	0.741	0.7165	0.966937
Ｐ－ｖａｌｕｅ			0.0131877	0.0177593	0.00120696	0.919527
Ｍｅａｎ			0.791463	0.77695	0.742825	0.992555
ＳＤ			0.178938	0.204682	0.138972	0.201059
ＳE M			0.0632641	0.0723661	0.0491341	0.0710853
myoglobin [Homo sapiens]
Used	Sequence	113	114:113	115:113	116:113	116:115
TRUE	DMASNYK	1	0.9532	1.6436	0.87	0.529326
TRUE	DMASNYK	1	0.8042	0.8144	0.6431	0.789661
TRUE	DMASNYK	1	1.1415	1.1839	0.9216	0.778444
TRUE	DMASNYK	1	0.736	0.7477	1.2308	1.64611
TRUE	HLKSEDEMK	1	0.6074	0.6914	0.903	1.30605
TRUE	HLKSEDEMK	1	1.1961	2.7577	3.0007	1.08812
TRUE	HPGDFGADAQGAMNK	1	1.4391	1.9446	1.6528	0.849943
TRUE	KDMASNYK	1	0.8975	0.8994	0.6601	0.733934
TRUE	KDMASNYK	1	0.8081	0.7497	0.5381	0.717754
TRUE	KDMASNYK	1	0.7604	0.733	0.6561	0.895089
TRUE	KDMASNYK	1	0.7221	0.9632	0.7286	0.756437
TRUE	KDMASNYK	1	0.9196	0.9876	0.9574	0.969421
TRUE	SEDEMK	1	0.9092	1.0186	0.9745	0.956705
Ｐ－ｖａｌｕｅ			0.201654	0.348449	0.759847	0.364849
Ｍｅａｎ			0.914954	1.16422	1.05668	0.924384
ＳＤ			0.22699	0.606802	0.653425	0.289473
ＳE M			0.0629558	0.168297	0.181227	0.0802854
carbonic anhydrase 3 [Homo sapiens]
Used	Sequence	113	114:113	115:113	116:113	116:115
TRUE	EPMTVSSDQMAK	1	0.6898		0.6007
TRUE	HDPSLQPWSVSYDGGSAK	1	1.0856	1.4243	0.9467	0.664677
TRUE	HDPSLQPWSVSYDGGSAK	1	1.0302	1.5068	1.0832	0.718874
Ｐ－ｖａｌｕｅ			0.652741	0.0562607	0.481521	0.055827
Ｍｅａｎ			0.9352	1.46555	0.876867	0.691776
ＳＤ			0.21432	0.0583363	0.248715	0.0383231
ＳE M			0.123738	0.0336805	0.143596	0.0221259
triosephosphate isomerase isoform 1 [Homo sapiens]
Used	Sequence	113	114:113	115:113	116:113	116:115
TRUE	IIYGGSVTGATCK	1	0.4892	0.7842	0.5599	0.713976
TRUE	SNVSDAVAQSTR	1	1.065	1.0286	1.2437	1.20912
TRUE	SNVSDAVAQSTR	1	0.7633	0.9158	0.6128	0.669142
Ｐ－ｖａｌｕｅ			0.304695	0.328661	0.469236	0.514369
Ｍｅａｎ			0.7725	0.909533	0.805467	0.864079
ＳＤ			0.28801	0.12232	0.380442	0.299653
ＳE M			0.166283	0.0706217	0.219648	0.173005
phosphoglucomutase-1 isoform 1 [Homo sapiens]
Used	Sequence	113	114:113	115:113	116:113	116:115
TRUE	VASATK	1	0.5273	0.9988	0.7843	0.785242
Ｐ－ｖａｌｕｅ
Ｍｅａｎ
ＳＤ
ＳE M
malate dehydrogenase, cytoplasmic isoform 2 [Homo sapiens]
Used	Sequence	113	114:113	115:113	116:113	116:115
TRUE	SQGAALDK	1	0.9762	1.3506	1.2091	0.895232
Ｐ－ｖａｌｕｅ
Ｍｅａｎ
ＳＤ
ＳE M
pyruvate kinase isozymes M1/M2 isoform c [Homo sapiens]
Used	Sequence	113	114:113	115:113	116:113	116:115
TRUE	GSGTAEVELK	1		1.1429	0.8849	0.774258
TRUE	KASDVHEVR	1	0.6649	0.8594	0.8278	0.96323
TRUE	KASDVHEVR	1	0.8935	0.9897	0.8916	0.900879
TRUE	KASDVHEVR	1	0.863	1.2153	1.1719	0.964289
TRUE	KASDVHEVR	1	0.7761	0.8353	0.858	1.02718
TRUE	SVETLK	1
TRUE	SVETLK	1	0.7909	0.9637	0.8785	0.911591
TRUE	SVETLK	1	0.8219	0.6071	0.5175	0.852413
Ｐ－ｖａｌｕｅ			0.00176088	0.499424	0.102569	0.0327282
Ｍｅａｎ			0.801717	0.944771	0.861457	0.913405
ＳＤ			0.0800989	0.203352	0.190427	0.0829231
ＳE M			0.0283193	0.0718957	0.0673261	0.0293177
titin isoform N2-A [Homo sapiens]
Used	Sequence	113	114:113	115:113	116:113	116:115
TRUE	AVSPTETKPTPTEK	1	0.9702	1.0647	1.1435	1.07401
TRUE	ISTSPIR	1	1.8081	1.1064	1.5786	1.42679
TRUE	SRSPTPPSIAAK	1	1.2595	1.3583	1.4567	1.07244
TRUE	SRSPTPPSIAAK	1	0.3534	0.9651	0.6848	0.709564
TRUE	SVRSPLLMR	1	1.1514	1.3095	1.526	1.16533
TRUE	VKSPEPR	1	0.6886	0.754	0.8532	1.13156
Ｐ－ｖａｌｕｅ			0.857711	0.354625	0.234295	0.351801
Ｍｅａｎ			1.03853	1.093	1.20713	1.09662
ＳＤ			0.500066	0.22339	0.375259	0.230592
ＳE M			0.204151	0.0911987	0.153199	0.0941386
glycogen phosphorylase, muscle form isoform 1 [Homo sapiens]
Used	Sequence	113	114:113	115:113	116:113	116:115
TRUE	KQISVR	1	0.506	0.4735	0.5196	1.09736
TRUE	KQISVR	1	0.4673	0.3464	0.6274	1.8112
TRUE	KQISVR	1	0.5036	0.3637	0.6415	1.76382
TRUE	KQISVR	1	0.6524	0.4746	0.8223	1.73262
TRUE	KQISVR	1	0.5612	0.4338	0.7658	1.76533
Ｐ－ｖａｌｕｅ			0.000138463	2.7576e-05	0.00375146	0.00927311
Ｍｅａｎ			0.5381	0.4184	0.67532	1.63406
ＳＤ			0.0721654	0.0604312	0.119873	0.301334
ＳE M			0.0322734	0.0270256	0.053609	0.13476
glucose-6-phosphate isomerase isoform 1 [Homo sapiens]
Used	Sequence	113	114:113	115:113	116:113	116:115
TRUE	EHRSELNLR	1	0.8262	0.8417	0.8238	0.978734
TRUE	NRSNTPILVDGK	1	0.8794	0.7045	0.6191	0.878779
TRUE	SNTPILVDGK	1	0.9834	1.272	0.9414	0.740094
Ｐ－ｖａｌｕｅ			0.153813	0.756862	0.161125	0.192127
Ｍｅａｎ			0.896333	0.9394	0.794767	0.865869
ＳＤ			0.0376181	0.0970151	0.144745	0.0706783
ＳE M			0.0217188	0.0560117	0.0835684	0.0408061
filamin-C isoform b [Homo sapiens]
Used	Sequence	113	114:113	115:113	116:113	116:115
TRUE	ERLGSFGSITR	1	0.9235	2.2298	3.708	1.66293
TRUE	ERLGSFGSITR	1		2.0017	2.0815	1.03987
TRUE	LGSFGSITR	1	0.6631	1.1897	0.9081	0.763302
TRUE	LGSFGSITR	1	0.8162	1.2229	1.1832	0.967536
TRUE	LGSFGSITR	1	0.746	1.2128	0.6912	0.569921
Ｐ－ｖａｌｕｅ			0.0307829	0.0641783	0.265072	0.997115
Ｍｅａｎ			0.7872	1.57138	1.7144	1.00071
ＳＤ			0.110328	0.503585	1.23374	0.413252
ＳE M			0.0493403	0.22521	0.551744	0.184812
heat shock protein beta-1 [Homo sapiens]
Used	Sequence	113	114:113	115:113	116:113	116:115
TRUE	QLSSGVSEIR	1	1.1357	1.3992	0.994	0.710406
TRUE	QLSSGVSEIR	1	1.3874	1.4622	1.4717	1.0065
TRUE	QLSSGVSEIR	1	1.1413	1.6202	1.4543	0.897605
Ｐ－ｖａｌｕｅ			0.11639	0.0172578	0.188971	0.275584
Ｍｅａｎ			1.22147	1.49387	1.30667	0.871503
ＳＤ			0.14373	0.113852	0.270917	0.149761
ＳE M			0.0829824	0.0657326	0.156414	0.0864648
6-phosphofructokinase, muscle type isoform 2 [Homo sapiens]
Used	Sequence	113	114:113	115:113	116:113	116:115
TRUE	KRSGEAAV	1	0.9632	1.2942	1.076	0.831402
TRUE	KRSGEAAV	1	0.9143	1.1106	1.0961	0.986944
TRUE	KRSGEAAV	1	1.0133	1.0671	1.0534	0.987161
TRUE	KRSGEAAV	1	1.2375	2.8028	1.3299	0.47449
TRUE	KRSGEAAV	1	0.9041	1.0064	1.0436	1.03696
TRUE	KRSGEAAV	1	0.9016	1.4264	1.2338	0.864975
TRUE	KRSGEAAV	1	0.9134	1.0299	1.0151	0.98563
TRUE	KRSGEAAV	1	0.731	1.2913	1.1947	0.925192
TRUE	KRSGEAAV	1	1.0723	1.3096	1.4027	1.07109
TRUE	KRSGEAAV	1	1.0068	1.1795	1.2842	1.08877
TRUE	KRSGEAAV	1	1.2956	1.361	1.4948	1.09831
TRUE	KRSGEAAV	1	1.0487	1.3166	1.3094	0.994531
Ｐ－ｖａｌｕｅ			0.997359	0.0277776	0.000683408	0.289597
Ｍｅａｎ			1.00015	1.34962	1.21114	0.945455
ＳＤ			0.153459	0.477953	0.156646	0.169826
ＳE M			0.0442998	0.137973	0.0452199	0.0490244
protein NDRG2 isoform b [Homo sapiens]
Used	Sequence	113	114:113	115:113	116:113	116:115
TRUE	TASLTSAASVDGNR	1			2.0647
TRUE	TASLTSAASVDGNR	1	1.1576	2.2417
Ｐ－ｖａｌｕｅ
Ｍｅａｎ
ＳＤ
ＳE M
elongation factor 2 [Homo sapiens]
Used	Sequence	113	114:113	115:113	116:113	116:115
TRUE	AGETRFTDTR	1	0.8136	1.2635	1.1966	0.947052
TRUE	AGETRFTDTR	1	1.0019	1.0626	1.1931	1.12281
TRUE	AGETRFTDTR	1	1.1036	1.0239	1.324	1.2931
TRUE	AGETRFTDTR	1	1.2307	1.2641	1.3907	1.10015
TRUE	AGETRFTDTR	1	1.5439	1.3818	1.6978	1.22869
TRUE	AGETRFTDTR	1	1.4663	1.7694	1.9552	1.10501
TRUE	AGETRFTDTR	1	1.3987	1.5232	1.6335	1.07241
TRUE	AGETRFTDTRKDEQER	1	0.6598	1.5649	2.1256	1.3583
TRUE	AGETRFTDTRKDEQER	1	0.8674	1.4123	1.4256	1.00942
Ｐ－ｖａｌｕｅ			0.277852	0.00189126	0.00105316	0.0145046
Ｍｅａｎ			1.12066	1.36286	1.54912	1.13744
ＳＤ			0.310891	0.239605	0.32949	0.132691
ＳE M			0.10363	0.0798682	0.10983	0.0442303
pyruvate dehydrogenase E1 component subunit alpha, somatic form, mitochondrial isoform 1 precursor [Homo sapiens]
Used	Sequence	113	114:113	115:113	116:113	116:115
TRUE	YGMGTSVER	1	0.9623		0.5489
TRUE	YGMGTSVER	1	0.9489	0.8656	0.8284	0.957024
TRUE	YHGHSMSDPGVSYR	1	1.6786	1.7153	1.3328	0.777007
Ｐ－ｖａｌｕｅ			0.500383	0.618238	0.714503	0.378795
Ｍｅａｎ			1.1966	1.29045	0.903367	0.867015
ＳＤ			0.417478	0.600829	0.397291	0.127291
ＳE M			0.241031	0.346889	0.229376	0.0734917
myc box-dependent-interacting protein 1 isoform 8 [Homo sapiens]
Used	Sequence	113	114:113	115:113	116:113	116:115
TRUE	GNKSPSPPDGSPAATPEIR	1	0.9588	1.0428	0.9933	0.952532
TRUE	GNKSPSPPDGSPAATPEIR	1	0.6357	1.199	1.054	0.879066
TRUE	GNKSPSPPDGSPAATPEIR	1	0.7058	1.2924	1.0413	0.80571
TRUE	GNKSPSPPDGSPAATPEIR	1		1.3736	1.0185	0.741482
TRUE	GNKSPSPPDGSPAATPEIR	1	0.852	0.9407	1.1326	1.204
Ｐ－ｖａｌｕｅ			0.0615095	0.0993404	0.111588	0.356256
Ｍｅａｎ			0.788075	1.1697	1.04794	0.916557
ＳＤ			0.145167	0.177506	0.0526792	0.179067
ＳE M			0.0649208	0.0793831	0.0235588	0.0800811
cytochrome c [Homo sapiens]
Used	Sequence	113	114:113	115:113	116:113	116:115
TRUE	KTGQAPGYSYTAANK	1		1.8662	1.8704	1.00225
Ｐ－ｖａｌｕｅ
Ｍｅａｎ
ＳＤ
ＳE M
alpha-2-HS-glycoprotein [Homo sapiens]
Used	Sequence	113	114:113	115:113	116:113	116:115
TRUE	CDSSPDSAEDVRK	1	1.0586	0.8661	1.1185	1.29142
TRUE	CDSSPDSAEDVRK	1	1.2002	0.817	1.411	1.72705
TRUE	CDSSPDSAEDVRK	1	1.1037	0.7538	0.9397	1.24662
TRUE	CDSSPDSAEDVRK	1	0.9515	0.7275	0.9337	1.28344
Ｐ－ｖａｌｕｅ			0.225641	0.00683883	0.434599	0.0423342
Ｍｅａｎ			1.0785	0.7911	1.10072	1.38713
ＳＤ			0.103233	0.0625355	0.223914	0.227451
ＳE M			0.0516163	0.0312677	0.111957	0.113726
eukaryotic translation initiation factor 4 gamma 1 isoform 2 [Homo sapiens]
Used	Sequence	113	114:113	115:113	116:113	116:115
TRUE	KAASLTEDRDR	1	1.2658	1.7886	2.0058	1.12144
TRUE	KAASLTEDRDR	1	0.8507	2.0875	1.7045	0.816527
TRUE	SFSKEVEER	1	0.7276	1.0046	1.1274	1.12224
TRUE	SFSKEVEER	1	0.7837	1.3365	2.0207	1.51193
TRUE	SFSKEVEER	1	1.1792	1.0768	1.5267	1.41781
Ｐ－ｖａｌｕｅ			0.741622	0.0928338	0.015142	0.183565
Ｍｅａｎ			0.9614	1.4588	1.67702	1.19799
ＳＤ			0.244229	0.466693	0.371364	0.275679
ＳE M			0.109222	0.208712	0.166079	0.123287
L-lactate dehydrogenase A chain isoform 1 [Homo sapiens]
Used	Sequence	113	114:113	115:113	116:113	116:115
TRUE	YSPNCK	1	0.7226	0.9362	0.9364	1.00021
Ｐ－ｖａｌｕｅ
Ｍｅａｎ
ＳＤ
ＳE M
ankyrin repeat domain-containing protein 2 isoform a [Homo sapiens]
Used	Sequence	113	114:113	115:113	116:113	116:115
TRUE	KTSLDLR	1	1.474	0.9241	0.7909	0.85586
TRUE	KTSLDLR	1	1.4598
TRUE	KTSLDLR	1	1.9148	1.6475	1.081	0.656146
TRUE	KTSLDLR	1	1.7082
TRUE	KTSLDLRR	1	2.0997	4.8047	3.6996	0.769996
Ｐ－ｖａｌｕｅ			0.00419223	0.345451	0.451933	0.053742
Ｍｅａｎ			1.7313	2.45877	1.85717	0.760667
ＳＤ			0.278316	2.06358	1.60217	0.100183
ＳE M			0.124467	0.922863	0.716514	0.0448033
elongation factor 1-delta isoform 1 [Homo sapiens]
Used	Sequence	113	114:113	115:113	116:113	116:115
TRUE	ATAPQTQHVSPMR	1	1.3236	1.2072	1.17	0.969185
TRUE	ATAPQTQHVSPMR	1	0.8932	0.9141	1.0429	1.1409
TRUE	ATAPQTQHVSPMR	1	0.4994	0.7585	0.9002	1.18682
Ｐ－ｖａｌｕｅ			0.729428	0.789446	0.67633	0.273703
Ｍｅａｎ			0.9054	0.959933	1.0377	1.09897
ＳＤ			0.412235	0.227834	0.134975	0.114716
ＳE M			0.238004	0.13154	0.0779279	0.0662313
ankyrin-1 isoform 1 [Homo sapiens]
Used	Sequence	113	114:113	115:113	116:113	116:115
TRUE	ITHSPTVSQVTER	1	0.7687	0.8714	0.579	0.664448
TRUE	ITHSPTVSQVTER	1	0.7059	0.6185	0.923	1.49232
Ｐ－ｖａｌｕｅ			0.0757346	0.293017	0.384836	0.880859
Ｍｅａｎ			0.7373	0.74495	0.751	1.07838
ＳＤ			0.0444063	0.178827	0.243245	0.585394
ＳE M			0.0314	0.12645	0.172	0.413936
dihydropyrimidinase-related protein 3 isoform 2 [Homo sapiens]
Used	Sequence	113	114:113	115:113	116:113	116:115
TRUE	GSPTRPNPPVR	1	0.8133	1.5973	1.0936	0.684655
TRUE	GSPTRPNPPVR	1	0.8105	1.5729	1.411	0.897069
TRUE	GSPTRPNPPVR	1	0.9906	1.4895	1.2381	0.831219
TRUE	GSPTRPNPPVR	1	0.89	1.6778	1.1274	0.671951
TRUE	GSPTRPNPPVR	1	1.0185	1.9772	1.3344	0.674894
TRUE	GSPTRPNPPVR	1	0.8581	2.3098	1.6354	0.708027
TRUE	GSPTRPNPPVR	1	1.056	1.9389	1.2003	0.619062
TRUE	GSPTRPNPPVR	1	0.9583	1.5768	1.2858	0.815449
Ｐ－ｖａｌｕｅ			0.0582657	0.000115962	0.00213486	0.000123705
Ｍｅａｎ			0.924413	1.76753	1.29075	0.737791
ＳＤ			0.0945671	0.281824	0.173896	0.0972667
ＳE M			0.0334345	0.09964	0.0614814	0.034389
glucose 1,6-bisphosphate synthase [Homo sapiens]
Used	Sequence	113	114:113	115:113	116:113
TRUE	AVAGVMITASHNR	1	1.7444	2.4258
Ｐ－ｖａｌｕｅ
Ｍｅａｎ
ＳＤ
ＳE M
heat shock protein beta-6 [Homo sapiens]
Used	Sequence	113	114:113	115:113	116:113	116:115
TRUE	RASAPLPGLSAPGR	1	1.0185	1.0225	1.525	1.49144
TRUE	RASAPLPGLSAPGR	1	0.9901	0.8991	1.5848	1.76265
TRUE	RASAPLPGLSAPGR	1	0.98	1.0265	1.7628	1.71729
TRUE	RASAPLPGLSAPGR	1	0.7391	0.8561	0.9887	1.15489
TRUE	RASAPLPGLSAPGR	1			1.2861
TRUE	RASAPLPGLSAPGR	1	1.1531	1.2354	2.2847	1.84936
TRUE	RASAPLPGLSAPGR	1	1.1672	1.4499	1.9179	1.32278
TRUE	RASAPLPGLSAPGR	1	0.984	1.0664	2.1417	2.00835
Ｐ－ｖａｌｕｅ			0.93474	0.343183	0.00282696	0.00173518
Ｍｅａｎ			1.00457	1.07941	1.68646	1.61525
ＳＤ			0.141665	0.204199	0.432284	0.303938
ＳE M			0.0500862	0.0721951	0.152836	0.107458
cardiac phospholamban [Homo sapiens]
Used	Sequence	113	114:113	115:113	116:113	116:115
TRUE	RASTIEMPQQAR	1	0.7144	0.7752	0.8856	1.14241
Ｐ－ｖａｌｕｅ
Ｍｅａｎ
ＳＤ
ＳE M
heterogeneous nuclear ribonucleoprotein D0 isoform a [Homo sapiens]
Used	Sequence	113	114:113	115:113	116:113	116:115
TRUE	IDASKNEEDEGHSNSSPR	1	1.6681	1.0623	1.3756	1.29493
Ｐ－ｖａｌｕｅ
Ｍｅａｎ
ＳＤ
ＳE M
BAG family molecular chaperone regulator 3 [Homo sapiens]
Used	Sequence	113	114:113	115:113	116:113	116:115
TRUE	SSTPLHSPSPIR	1	1.5623	2.0259	1.5466	0.763414
TRUE	SSTPLHSPSPIR	1	0.5951	1.0996	0.9667	0.879138
TRUE	SSTPLHSPSPIR	1	1.6841	1.3237	1.6157	1.22059
Ｐ－ｖａｌｕｅ			0.501044	0.225538	0.208941	0.771186
Ｍｅａｎ			1.2805	1.48307	1.37633	0.954382
ＳＤ			0.59669	0.483277	0.356431	0.237697
ＳE M			0.344499	0.27902	0.205786	0.137234
hepatoma-derived growth factor isoform a [Homo sapiens]
Used	Sequence	113	114:113	115:113	116:113	116:115
TRUE	AGDLLEDSPKRPK	1	0.7531	1.126	0.9349	0.830284
Ｐ－ｖａｌｕｅ
Ｍｅａｎ
ＳＤ
ＳE M
cAMP-dependent protein kinase type I-alpha regulatory subunit [Homo sapiens]
Used	Sequence	113	114:113	115:113	116:113	116:115
TRUE	TDSREDEISPPPPNPVVK	1	0.9453	1.056	1.0363	0.981345
TRUE	TDSREDEISPPPPNPVVK	1		1.7358		0
TRUE	TDSREDEISPPPPNPVVK	1	0.9983	1.1891	2.0128	1.69271
TRUE	TDSREDEISPPPPNPVVK	1	0.9486	0.8803	0.8604	0.977394
TRUE	TDSREDEISPPPPNPVVK	1	0.6125	0.8919	1.1958	1.34073
TRUE	TDSREDEISPPPPNPVVK	1	1.2338	1.4291	1.3269	0.928486
Ｐ－ｖａｌｕｅ			0.625901	0.207981	0.220918	0.956573
Ｍｅａｎ			0.9477	1.19703	1.28644	0.986778
ＳＤ			0.221799	0.333917	0.442021	0.565839
ＳE M			0.0905491	0.136321	0.180454	0.231003
capZ-interacting protein [Homo sapiens]
Used	Sequence	113	114:113	115:113	116:113	116:115
TRUE	SKAPGSPLSSEGAAGEGVR	1	0.8935	1.3864	1.2544	0.904789
Ｐ－ｖａｌｕｅ
Ｍｅａｎ
ＳＤ
ＳE M
carboxymethylenebutenolidase homolog [Homo sapiens]
Used	Sequence	113	114:113	115:113	116:113	116:115
TRUE	TFSGQTHGFVHR	1	0.7889	1.3962	1.4829	1.0621
Ｐ－ｖａｌｕｅ
Ｍｅａｎ
ＳＤ
ＳE M
protein phosphatase 1 regulatory subunit 1A [Homo sapiens]
Used	Sequence	113	114:113	115:113	116:113	116:115
TRUE	STLAMSPR	1	1.0896	1.6595	0.8465	0.510093
Ｐ－ｖａｌｕｅ
Ｍｅａｎ
ＳＤ
ＳE M
phosphoglycerate kinase 1 [Homo sapiens]
Used	Sequence	113	114:113	115:113	116:113	116:115
TRUE	YAEAVTR	1		1.2905
Ｐ－ｖａｌｕｅ
Ｍｅａｎ
ＳＤ
ＳE M
E3 ubiquitin-protein ligase UBR4 [Homo sapiens]
Used	Sequence	113	114:113	115:113	116:113	116:115
TRUE	HVTLPSSPR	1	1.0961	0.817	0.8373	1.02485
TRUE	IPSAK	1	0.9443	1.111	1.1726	1.05545
TRUE	IPSAK	1	0.7877	1.0091	1.0157	1.00654
Ｐ－ｖａｌｕｅ			0.585786	0.830481	0.937824	0.179618
Ｍｅａｎ			0.9427	0.979033	1.00853	1.02894
ＳＤ			0.154206	0.149288	0.167765	0.0247087
ＳE M			0.089031	0.0861917	0.0968591	0.0142655
smoothelin-like protein 1 [Homo sapiens]
Used	Sequence	113	114:113	115:113	116:113	116:115
TRUE	RVSAPARPR	1	1.3536	1.405	1.7675	1.25801
Ｐ－ｖａｌｕｅ
Ｍｅａｎ
ＳＤ
ＳE M
junctophilin-1 [Homo sapiens]
Used	Sequence	113	114:113	115:113	116:113	116:115
TRUE	ESPHFYR	1	1.0721	1.5461	1.2251	0.792381
Ｐ－ｖａｌｕｅ
Ｍｅａｎ
ＳＤ
ＳE M
